# Supplementary material for: Espin enhances confined cell migration by promoting filopodia formation and contributes to cancer metastasis
Source: EMBO Rep. 2025 Apr 4;26(10):2574–96. doi: 10.1038/s44319-025-00437-1 (PMC12117036; doi:10.1038/s44319-025-00437-1)
Supplement: Supplementary file 2 — Source data Fig. 1 [file 44319_2025_437_MOESM2_ESM.zip]

Archive with 23 entries (14 files):
- Figure 1/
- Figure 1/FIgure 1C/
- Figure 1/FIgure 1C/Figure 1C.xlsx
- Figure 1/Figure 1B/
- Figure 1/Figure 1B/README.txt
- Figure 1/Figure 1B/all feature-clean.txt
- Figure 1/Figure 1D/
- Figure 1/Figure 1D/Ctrl.ims
- Figure 1/Figure 1D/Espin OE.ims
- Figure 1/Figure 1D/README.txt
- Figure 1/Figure 1E/
- Figure 1/Figure 1E/Figure 1E.csv
- Figure 1/Figure 1F/
- Figure 1/Figure 1F/README.txt
- Figure 1/Figure 1F/shCtrl.ims
- Figure 1/Figure 1F/shEspin-1.ims
- Figure 1/Figure 1F/shEspin-2.ims
- Figure 1/Figure 1G/
- Figure 1/Figure 1G/Figure 1G.xlsx
- Figure 1/Figure 1I/
- Figure 1/Figure 1I/Figure 1I.xlsx
- Figure 1/Figure 1J/
- Figure 1/Figure 1J/Figure 1J.xlsx
