# Supplementary material for: Espin enhances confined cell migration by promoting filopodia formation and contributes to cancer metastasis
Source: EMBO Rep. 2025 Apr 4;26(10):2574–96. doi: 10.1038/s44319-025-00437-1 (PMC12117036; doi:10.1038/s44319-025-00437-1)
Supplement: Supplementary file 2 — Source data Fig. 1 [file 44319_2025_437_MOESM2_ESM.zip › Figure 1/Figure 1B/README.txt]

The volcano plot was acquired by networkanalyst after uploading the text file "all feature-clean".
