# Supplementary material for: Espin enhances confined cell migration by promoting filopodia formation and contributes to cancer metastasis
Source: EMBO Rep. 2025 Apr 4;26(10):2574–96. doi: 10.1038/s44319-025-00437-1 (PMC12117036; doi:10.1038/s44319-025-00437-1)
Supplement: Supplementary file 2 — Source data Fig. 1 [file 44319_2025_437_MOESM2_ESM.zip › Figure 1/Figure 1B/all feature-clean.txt]

#NAME	ctrl-1	ctrl-2	ctrl-3	confine-1	confine-2	confine-3
#CLASS: Type	ctrl	ctrl	ctrl	confine	confine	confine
ENSMUSG00000102693.1	0	0	0	0	0	0
ENSMUSG00000064842.1	0	0	0	0	0	0
ENSMUSG00000051951.5	0	0	0	0	0	0
ENSMUSG00000102851.1	0	0	0	0	0	0
ENSMUSG00000103377.1	0	0	0	0	0	0
ENSMUSG00000104017.1	0	0	0	0	0	0
ENSMUSG00000103025.1	0	0	0	0	0	0
ENSMUSG00000089699.1	0	0	0	0	0	0
ENSMUSG00000103201.1	0	0	0	0	0	0
ENSMUSG00000103147.1	0	0	0	0	1	0
ENSMUSG00000103161.1	0	0	0	0	0	0
ENSMUSG00000102331.1	0	0	0	0	0	0
ENSMUSG00000102348.1	0	0	0	0	0	0
ENSMUSG00000102592.1	0	0	0	0	0	0
ENSMUSG00000088333.2	0	0	0	0	0	0
ENSMUSG00000102343.1	0	0	0	0	0	0
ENSMUSG00000025900.12	0	0	0	0	0	0
ENSMUSG00000102948.1	0	0	0	0	0	0
ENSMUSG00000104123.1	0	0	0	0	0	0
ENSMUSG00000025902.13	0	0	0	0	0	0
ENSMUSG00000104238.1	0	0	0	0	0	0
ENSMUSG00000102269.1	0	0	0	0	0	0
ENSMUSG00000096126.1	0	0	0	0	0	0
ENSMUSG00000103003.1	0	0	0	0	0	0
ENSMUSG00000104328.1	0	0	0	0	0	0
ENSMUSG00000102735.1	0	0	0	0	0	0
ENSMUSG00000098104.1	4	11	11	17	22	15
ENSMUSG00000102175.1	0	0	2	1	2	0
ENSMUSG00000088000.1	0	0	0	0	0	0
ENSMUSG00000103265.1	0	0	0	0	0	0
ENSMUSG00000103922.1	8	5	9	6	9	6
ENSMUSG00000033845.13	1738	1445	1308	1483	1524	1244
ENSMUSG00000102275.1	1	3	1	4	2	2
ENSMUSG00000025903.14	611	467	505	487	444	344
ENSMUSG00000104217.1	0	0	0	0	1	0
ENSMUSG00000033813.15	1414	1371	1098	1002	1034	809
ENSMUSG00000062588.4	14	24	14	16	14	17
ENSMUSG00000103280.1	5	1	4	5	2	8
ENSMUSG00000002459.17	29	9	12	22	10	15
ENSMUSG00000091305.1	0	0	0	0	0	0
ENSMUSG00000102653.1	5	0	1	6	3	4
ENSMUSG00000085623.1	0	1	0	0	0	0
ENSMUSG00000091665.1	0	0	0	0	0	0
ENSMUSG00000033793.12	1614	1223	1224	1517	1262	966
ENSMUSG00000104352.1	0	0	0	0	0	0
ENSMUSG00000104046.1	0	0	0	0	0	0
ENSMUSG00000102907.1	0	0	0	0	0	0
ENSMUSG00000025905.14	1	0	0	0	0	1
ENSMUSG00000103936.1	0	0	0	0	0	0
ENSMUSG00000093015.1	0	0	0	0	0	0
ENSMUSG00000103519.1	0	0	0	0	0	0
ENSMUSG00000033774.4	0	0	0	0	0	0
ENSMUSG00000103090.1	0	0	0	0	0	0
ENSMUSG00000025907.14	1152	1195	878	1070	1350	1041
ENSMUSG00000090031.2	55	122	59	68	76	49
ENSMUSG00000087247.3	54	43	17	23	16	14
ENSMUSG00000103355.1	2	2	1	3	0	0
ENSMUSG00000102706.1	0	0	0	0	0	0
ENSMUSG00000103845.1	0	0	0	0	1	0
ENSMUSG00000033740.17	0	0	1	0	1	0
ENSMUSG00000103329.2	0	0	0	0	0	0
ENSMUSG00000104385.1	0	0	0	0	0	0
ENSMUSG00000102135.1	4	2	1	4	10	1
ENSMUSG00000103282.1	0	0	0	0	0	0
ENSMUSG00000102534.1	0	0	0	0	0	0
ENSMUSG00000102213.1	0	0	0	0	0	0
ENSMUSG00000103629.1	0	2	0	0	0	0
ENSMUSG00000051285.17	511	662	476	577	666	660
ENSMUSG00000098201.1	0	0	0	0	0	0
ENSMUSG00000103509.1	4	9	5	6	12	8
ENSMUSG00000048538.7	16	9	12	8	4	6
ENSMUSG00000103709.1	0	0	0	0	0	0
ENSMUSG00000077244.1	0	0	0	0	0	0
ENSMUSG00000102768.1	0	0	0	0	0	0
ENSMUSG00000097797.6	0	7	4	0	3	5
ENSMUSG00000103498.1	0	0	0	0	0	0
ENSMUSG00000103067.1	0	0	0	0	0	0
ENSMUSG00000102320.1	0	0	0	0	0	0
ENSMUSG00000104226.1	0	0	0	0	0	0
ENSMUSG00000103903.1	0	0	0	0	0	0
ENSMUSG00000103557.1	0	0	0	0	1	0
ENSMUSG00000025909.16	3	0	1	0	0	1
ENSMUSG00000102647.1	0	0	0	0	0	0
ENSMUSG00000086235.1	0	0	0	0	0	0
ENSMUSG00000102253.1	0	0	0	0	0	0
ENSMUSG00000093970.1	0	0	0	0	0	0
ENSMUSG00000103884.1	0	0	0	0	0	0
ENSMUSG00000084353.1	105	95	69	74	55	75
ENSMUSG00000103933.1	0	0	0	0	0	0
ENSMUSG00000076135.1	0	0	0	0	0	0
ENSMUSG00000086195.1	0	0	0	0	0	0
ENSMUSG00000104504.1	0	0	0	0	0	0
ENSMUSG00000066693.2	0	0	0	0	0	0
ENSMUSG00000102316.1	0	0	0	0	0	0
ENSMUSG00000103819.1	0	0	0	0	0	0
ENSMUSG00000102871.1	0	0	0	0	0	0
ENSMUSG00000101571.2	0	0	0	0	0	0
ENSMUSG00000104428.1	0	0	0	0	0	0
ENSMUSG00000102272.1	0	0	0	0	0	0
ENSMUSG00000065625.1	0	0	0	0	0	0
ENSMUSG00000103411.1	0	1	0	0	0	0
ENSMUSG00000061024.8	346	452	151	187	312	227
ENSMUSG00000025911.14	57	37	52	60	84	77
ENSMUSG00000079671.8	10	22	9	12	22	31
ENSMUSG00000081441.3	27	21	15	32	18	18
ENSMUSG00000067879.3	1	0	0	0	0	1
ENSMUSG00000099827.1	1	2	0	0	0	1
ENSMUSG00000025912.16	176	282	145	156	111	139
ENSMUSG00000045210.8	447	435	318	484	453	402
ENSMUSG00000097893.8	12	10	9	21	9	11
ENSMUSG00000025915.14	111	94	90	74	102	52
ENSMUSG00000046334.4	2	3	1	0	0	3
ENSMUSG00000088916.1	2	4	0	0	0	0
ENSMUSG00000046101.16	17	7	7	10	23	6
ENSMUSG00000098234.7	447	425	336	256	360	346
ENSMUSG00000093178.1	10	3	8	3	5	3
ENSMUSG00000099032.2	0	1	0	0	0	0
ENSMUSG00000104025.1	0	0	0	0	0	0
ENSMUSG00000025916.10	1	0	0	1	0	0
ENSMUSG00000087199.1	0	0	0	0	0	0
ENSMUSG00000095780.1	0	0	0	0	0	0
ENSMUSG00000025917.9	3206	2652	2311	2080	2453	1642
ENSMUSG00000056763.16	1164	980	1159	1302	1037	811
ENSMUSG00000102356.1	4	5	1	3	0	2
ENSMUSG00000067851.11	496	689	320	453	606	553
ENSMUSG00000088153.1	2	0	0	0	1	1
ENSMUSG00000102556.1	14	12	12	24	8	23
ENSMUSG00000042501.12	79	104	128	62	53	44
ENSMUSG00000103810.1	0	2	0	1	1	0
ENSMUSG00000083422.1	6	16	8	23	3	4
ENSMUSG00000094979.1	0	0	0	0	0	0
ENSMUSG00000081417.1	0	0	0	0	0	0
ENSMUSG00000103448.1	0	0	0	0	0	0
ENSMUSG00000100212.1	0	0	0	0	0	0
ENSMUSG00000100648.1	0	0	0	0	0	2
ENSMUSG00000088585.1	0	0	0	0	0	0
ENSMUSG00000048960.13	222	275	123	186	138	120
ENSMUSG00000077318.1	0	0	0	0	0	0
ENSMUSG00000101827.1	0	0	0	0	0	0
ENSMUSG00000103494.1	0	0	0	0	0	0
ENSMUSG00000057715.13	3	0	6	0	1	0
ENSMUSG00000103825.1	0	0	0	3	2	0
ENSMUSG00000099845.1	0	0	0	0	0	0
ENSMUSG00000103561.1	0	0	0	0	0	0
ENSMUSG00000101610.1	0	0	2	0	0	0
ENSMUSG00000093864.1	0	0	0	0	0	0
ENSMUSG00000098555.1	0	0	0	0	0	0
ENSMUSG00000097628.1	0	0	0	0	0	0
ENSMUSG00000098163.1	0	0	0	0	0	0
ENSMUSG00000097171.1	1	3	0	0	0	0
ENSMUSG00000101314.1	0	0	0	0	0	0
ENSMUSG00000016918.15	1496	1257	982	2417	3392	2249
ENSMUSG00000025938.16	1	2	5	6	24	28
ENSMUSG00000104518.1	0	0	0	0	0	0
ENSMUSG00000069620.6	0	0	0	0	0	0
ENSMUSG00000099498.1	0	0	0	0	0	0
ENSMUSG00000042414.7	0	0	0	0	0	0
ENSMUSG00000005886.14	407	397	330	371	316	268
ENSMUSG00000103506.1	11	19	14	10	18	12
ENSMUSG00000103495.1	13	7	13	8	2	17
ENSMUSG00000099183.1	0	2	0	0	0	2
ENSMUSG00000102639.1	1	2	0	5	0	1
ENSMUSG00000104170.1	7	5	3	1	6	6
ENSMUSG00000087782.1	0	0	0	0	0	0
ENSMUSG00000103085.1	43	42	53	61	32	80
ENSMUSG00000102664.1	45	51	44	36	29	31
ENSMUSG00000101476.1	0	0	0	1	4	0
ENSMUSG00000101171.1	0	0	0	0	0	0
ENSMUSG00000025935.10	876	881	620	854	949	908
ENSMUSG00000025937.6	332	358	270	439	336	313
ENSMUSG00000102982.1	100	85	140	334	194	108
ENSMUSG00000067813.3	1	1	0	0	1	0
ENSMUSG00000077368.1	0	0	0	0	0	0
ENSMUSG00000097711.1	0	0	0	0	0	0
ENSMUSG00000102166.1	0	0	0	0	0	0
ENSMUSG00000089358.1	0	0	0	0	0	0
ENSMUSG00000104209.1	0	0	0	0	0	0
ENSMUSG00000025932.14	142	153	167	44	31	16
ENSMUSG00000095853.1	3	2	2	0	3	0
ENSMUSG00000102588.1	3	1	3	1	0	3
ENSMUSG00000054493.2	0	0	0	0	0	0
ENSMUSG00000025930.6	0	0	0	0	0	0
ENSMUSG00000103492.1	0	0	0	0	0	0
ENSMUSG00000081201.1	7	5	1	3	0	2
ENSMUSG00000082193.1	31	31	39	58	47	73
ENSMUSG00000032769.5	0	0	0	0	0	0
ENSMUSG00000088159.1	0	0	0	0	0	0
ENSMUSG00000073737.3	17	9	18	62	58	63
ENSMUSG00000092083.4	0	0	0	0	1	0
ENSMUSG00000102937.1	0	0	0	0	0	0
ENSMUSG00000104149.1	0	0	0	0	0	0
ENSMUSG00000088829.1	0	0	0	0	0	0
ENSMUSG00000077377.1	0	0	0	0	0	0
ENSMUSG00000101652.1	1	0	0	0	0	0
ENSMUSG00000100814.1	0	0	0	0	0	0
ENSMUSG00000025925.14	589	535	455	418	313	329
ENSMUSG00000104379.1	2	2	0	0	0	0
ENSMUSG00000032719.4	1	0	0	1	2	2
ENSMUSG00000088943.1	0	0	0	0	0	0
ENSMUSG00000100652.1	0	0	0	0	0	0
ENSMUSG00000067795.13	4	4	1	0	0	0
ENSMUSG00000043716.13	28703	27800	23330	33314	32960	35517
ENSMUSG00000025921.7	736	760	666	841	2064	998
ENSMUSG00000104165.1	0	0	0	0	1	0
ENSMUSG00000100868.1	0	0	0	0	0	0
ENSMUSG00000025920.19	150	114	98	147	148	97
ENSMUSG00000089982.7	0	0	0	2	0	0
ENSMUSG00000025939.18	1261	995	1054	1489	1584	1041
ENSMUSG00000102457.1	1	0	0	0	0	0
ENSMUSG00000079658.9	2022	2420	1758	1895	2184	2072
ENSMUSG00000097744.1	2	2	2	0	3	5
ENSMUSG00000100959.1	2	0	0	0	0	0
ENSMUSG00000025940.6	277	316	213	227	253	209
ENSMUSG00000025779.10	165	234	193	255	262	175
ENSMUSG00000100093.1	0	0	0	0	0	0
ENSMUSG00000091020.3	2	0	0	2	3	0
ENSMUSG00000101640.1	0	1	0	0	0	0
ENSMUSG00000104133.1	0	0	0	0	0	0
ENSMUSG00000042686.5	0	0	0	1	0	1
ENSMUSG00000100110.1	0	0	0	0	0	0
ENSMUSG00000025777.8	0	0	0	0	0	0
ENSMUSG00000099899.1	0	0	0	0	0	0
ENSMUSG00000100272.1	0	0	0	0	0	0
ENSMUSG00000100398.1	0	0	0	0	0	0
ENSMUSG00000101589.1	10	11	15	19	15	11
ENSMUSG00000102048.1	0	0	0	0	0	0
ENSMUSG00000089534.1	0	0	0	0	0	0
ENSMUSG00000067780.3	15	17	15	20	85	45
ENSMUSG00000100053.1	1	0	0	0	0	0
ENSMUSG00000085125.7	1	0	0	0	0	0
ENSMUSG00000025776.13	0	0	0	0	1	0
ENSMUSG00000099895.1	0	0	0	0	0	0
ENSMUSG00000100554.1	0	0	0	0	0	0
ENSMUSG00000099473.1	0	0	0	0	0	0
ENSMUSG00000099591.1	0	0	0	0	0	0
ENSMUSG00000109887.1	0	0	0	0	0	0
ENSMUSG00000102001.1	0	0	0	0	0	0
ENSMUSG00000101717.2	0	0	0	0	0	0
ENSMUSG00000025774.14	0	0	0	0	0	0
ENSMUSG00000070977.4	0	0	0	0	0	0
ENSMUSG00000073735.1	0	0	0	0	0	0
ENSMUSG00000067773.6	0	0	0	3	0	0
ENSMUSG00000101685.1	0	0	0	0	0	0
ENSMUSG00000101306.1	0	0	0	0	0	0
ENSMUSG00000088800.1	0	0	0	0	0	0
ENSMUSG00000101644.1	0	0	0	0	0	0
ENSMUSG00000099433.1	0	0	0	0	0	0
ENSMUSG00000089787.2	0	0	0	0	0	0
ENSMUSG00000042596.7	0	0	0	0	0	0
ENSMUSG00000100720.1	42	26	36	23	16	23
ENSMUSG00000025927.13	0	0	0	0	0	0
ENSMUSG00000100538.1	0	0	0	0	0	0
ENSMUSG00000101117.1	0	0	0	0	0	0
ENSMUSG00000100204.1	0	2	1	0	0	2
ENSMUSG00000084668.1	0	0	0	0	0	0
ENSMUSG00000102597.1	0	0	0	0	0	0
ENSMUSG00000043760.16	3	0	0	2	0	0
ENSMUSG00000104095.1	0	0	0	0	0	0
ENSMUSG00000089914.2	0	0	0	0	0	0
ENSMUSG00000090142.2	0	0	0	0	0	0
ENSMUSG00000070175.1	0	0	0	0	0	0
ENSMUSG00000099906.2	0	0	0	0	0	0
ENSMUSG00000065559.1	0	0	0	0	0	0
ENSMUSG00000065480.1	0	0	0	0	0	0
ENSMUSG00000025929.4	0	0	0	0	0	0
ENSMUSG00000041872.9	0	0	0	3	0	0
ENSMUSG00000041859.10	10689	7370	6699	3333	2961	2322
ENSMUSG00000099714.1	0	0	0	0	0	0
ENSMUSG00000102121.1	0	0	0	0	0	0
ENSMUSG00000088858.1	0	0	0	0	0	0
ENSMUSG00000097934.1	2	2	14	7	10	3
ENSMUSG00000025931.15	88	63	59	79	50	43
ENSMUSG00000077314.1	0	0	0	0	0	0
ENSMUSG00000100929.1	0	0	0	0	0	0
ENSMUSG00000041809.5	11	6	14	24	18	34
ENSMUSG00000041779.5	7539	6625	5765	9506	12889	9610
ENSMUSG00000099971.1	0	0	2	0	0	0
ENSMUSG00000100819.1	0	0	4	5	0	0
ENSMUSG00000025933.15	136	152	159	215	188	153
ENSMUSG00000102633.1	0	1	0	1	2	2
ENSMUSG00000025934.15	1	3	2	4	7	2
ENSMUSG00000099343.1	0	0	0	0	0	0
ENSMUSG00000096375.2	0	0	0	3	1	0
ENSMUSG00000025936.15	0	0	0	0	4	0
ENSMUSG00000093963.1	0	0	0	0	0	0
ENSMUSG00000067750.3	0	0	0	0	0	0
ENSMUSG00000086194.1	0	0	0	0	0	0
ENSMUSG00000094436.1	0	0	0	0	0	0
ENSMUSG00000041722.7	0	0	0	0	0	0
ENSMUSG00000085507.1	0	0	0	0	0	0
ENSMUSG00000094926.1	0	0	0	0	0	0
ENSMUSG00000085079.3	0	0	0	0	0	0
ENSMUSG00000085679.2	0	0	0	0	0	0
ENSMUSG00000028033.16	0	0	0	0	0	0
ENSMUSG00000104138.1	0	0	0	0	0	0
ENSMUSG00000082935.3	199	177	146	169	198	145
ENSMUSG00000103748.1	0	0	0	0	0	0
ENSMUSG00000099692.1	0	0	0	0	0	0
ENSMUSG00000100418.1	0	0	0	0	0	0
ENSMUSG00000041670.16	0	0	0	0	0	0
ENSMUSG00000097642.1	0	0	0	0	0	0
ENSMUSG00000101468.1	0	0	0	0	0	0
ENSMUSG00000101227.1	0	1	0	0	0	0
ENSMUSG00000073730.2	0	0	0	0	0	0
ENSMUSG00000089553.1	0	0	0	0	0	0
ENSMUSG00000102766.1	3	4	2	6	4	1
ENSMUSG00000065405.3	0	0	0	0	0	0
ENSMUSG00000097970.1	0	0	1	0	0	0
ENSMUSG00000065567.1	0	0	0	0	0	0
ENSMUSG00000100775.1	1	3	0	0	0	0
ENSMUSG00000101226.1	0	0	0	0	0	0
ENSMUSG00000026158.11	96	144	109	105	90	84
ENSMUSG00000097920.1	0	0	0	0	0	0
ENSMUSG00000099503.1	0	0	0	0	0	0
ENSMUSG00000026156.8	14	29	6	8	22	14
ENSMUSG00000026155.13	158	163	120	183	202	167
ENSMUSG00000026154.4	615	924	754	810	880	873
ENSMUSG00000102495.1	0	1	0	1	0	0
ENSMUSG00000026153.15	98	122	83	155	135	99
ENSMUSG00000102398.1	0	0	0	2	0	0
ENSMUSG00000097670.1	0	0	0	0	0	0
ENSMUSG00000026147.16	0	0	0	0	0	0
ENSMUSG00000026141.13	0	0	0	0	0	0
ENSMUSG00000077463.1	0	0	0	0	0	0
ENSMUSG00000099997.1	1	1	0	2	0	0
ENSMUSG00000100131.1	40	25	35	27	23	19
ENSMUSG00000067736.2	65	27	16	44	80	42
ENSMUSG00000101939.1	153	143	346	236	318	258
ENSMUSG00000101111.1	395	348	280	413	1033	182
ENSMUSG00000100862.1	248	296	126	193	224	161
ENSMUSG00000102070.1	376	305	209	237	365	228
ENSMUSG00000101249.1	2086	852	424	1593	1978	1674
ENSMUSG00000073725.8	600	463	608	965	897	638
ENSMUSG00000100808.1	0	0	0	0	0	0
ENSMUSG00000100483.1	0	0	0	0	0	0
ENSMUSG00000100450.1	0	0	0	0	0	0
ENSMUSG00000099392.1	0	0	0	0	0	0
ENSMUSG00000033569.17	0	0	0	0	0	0
ENSMUSG00000080849.1	0	0	0	0	0	0
ENSMUSG00000104257.1	0	0	0	0	0	0
ENSMUSG00000096866.1	0	0	0	0	0	0
ENSMUSG00000102296.1	0	0	0	0	0	0
ENSMUSG00000103209.1	0	0	0	0	0	0
ENSMUSG00000104027.1	0	0	0	0	0	0
ENSMUSG00000102407.1	0	0	0	0	0	0
ENSMUSG00000103214.1	0	0	0	0	0	0
ENSMUSG00000104100.1	0	0	0	0	0	0
ENSMUSG00000084740.1	0	0	0	0	0	0
ENSMUSG00000103889.1	1	0	0	0	1	1
ENSMUSG00000101301.1	0	0	0	0	0	0
ENSMUSG00000104221.1	0	0	0	0	0	0
ENSMUSG00000102250.1	0	0	0	0	0	0
ENSMUSG00000102317.1	0	0	0	0	0	0
ENSMUSG00000103563.1	0	0	0	0	0	0
ENSMUSG00000102465.1	0	0	0	0	0	0
ENSMUSG00000102659.1	0	0	0	0	0	0
ENSMUSG00000103924.1	0	0	0	0	0	0
ENSMUSG00000104132.1	0	0	0	0	0	0
ENSMUSG00000102747.1	0	0	0	0	0	0
ENSMUSG00000102386.1	0	0	0	0	0	0
ENSMUSG00000103004.1	0	0	0	0	0	0
ENSMUSG00000104516.1	0	0	0	0	0	0
ENSMUSG00000101618.1	0	0	0	0	0	0
ENSMUSG00000099458.1	0	0	0	0	0	0
ENSMUSG00000088111.1	0	0	0	0	0	0
ENSMUSG00000073722.3	0	0	0	0	0	0
ENSMUSG00000095256.1	0	0	0	0	0	0
ENSMUSG00000100310.1	0	0	0	0	0	0
ENSMUSG00000101514.1	0	0	0	0	0	0
ENSMUSG00000101033.1	0	0	0	0	0	0
ENSMUSG00000101372.1	0	0	0	0	0	0
ENSMUSG00000103241.1	0	0	0	0	0	0
ENSMUSG00000086240.4	57	41	40	42	33	43
ENSMUSG00000048411.4	0	0	0	0	0	0
ENSMUSG00000081557.2	2	1	0	1	0	1
ENSMUSG00000058590.2	0	0	0	0	0	0
ENSMUSG00000101235.1	0	0	0	0	0	0
ENSMUSG00000064433.1	0	0	0	0	0	0
ENSMUSG00000080625.1	0	0	0	0	0	0
ENSMUSG00000080391.1	0	0	0	0	0	0
ENSMUSG00000099257.1	0	0	0	0	0	0
ENSMUSG00000099492.1	12	11	12	17	7	13
ENSMUSG00000118548.1	0	0	0	0	0	0
ENSMUSG00000101726.1	0	0	0	0	0	0
ENSMUSG00000096829.1	0	0	0	0	0	0
ENSMUSG00000098883.1	0	0	0	0	0	0
ENSMUSG00000053185.2	0	0	0	0	0	0
ENSMUSG00000100261.1	7	4	8	8	17	5
ENSMUSG00000101180.1	0	0	0	0	0	0
ENSMUSG00000048874.15	960	1114	823	927	1251	843
ENSMUSG00000103783.1	69	36	87	80	68	38
ENSMUSG00000104315.1	202	201	193	346	192	173
ENSMUSG00000026064.16	8	1	6	8	3	2
ENSMUSG00000117310.2	0	0	0	0	0	0
ENSMUSG00000117091.1	0	0	0	0	0	0
ENSMUSG00000086726.3	0	0	0	0	0	0
ENSMUSG00000086727.8	0	1	0	0	2	0
ENSMUSG00000100237.1	0	0	0	0	0	0
ENSMUSG00000098529.1	0	0	0	0	0	0
ENSMUSG00000100910.1	0	0	0	0	0	0
ENSMUSG00000099796.1	2	0	0	1	0	0
ENSMUSG00000050217.13	0	0	0	0	0	0
ENSMUSG00000026063.4	0	0	0	0	0	0
ENSMUSG00000077664.1	0	0	0	0	0	0
ENSMUSG00000100205.1	0	0	0	0	0	0
ENSMUSG00000100592.1	0	0	0	0	0	0
ENSMUSG00000094215.2	0	0	0	0	0	0
ENSMUSG00000101093.1	0	0	0	0	0	0
ENSMUSG00000070960.4	10	6	2	2	5	3
ENSMUSG00000088620.1	0	0	0	0	0	0
ENSMUSG00000082159.2	0	0	0	0	0	0
ENSMUSG00000026058.11	0	0	0	0	0	0
ENSMUSG00000064688.1	0	0	0	0	0	0
ENSMUSG00000103482.1	0	0	0	0	0	0
ENSMUSG00000104498.1	0	0	0	0	0	0
ENSMUSG00000104313.1	0	0	0	0	0	0
ENSMUSG00000102865.1	0	0	0	0	0	0
ENSMUSG00000102321.1	0	0	0	0	0	0
ENSMUSG00000091318.2	0	0	0	0	0	0
ENSMUSG00000089489.1	0	0	0	0	0	0
ENSMUSG00000104433.1	0	0	0	0	0	0
ENSMUSG00000089395.1	0	0	0	0	0	0
ENSMUSG00000102926.1	0	0	0	0	0	0
ENSMUSG00000100497.1	0	0	0	0	0	0
ENSMUSG00000102917.1	0	0	0	0	0	0
ENSMUSG00000100481.1	1	0	0	0	0	0
ENSMUSG00000100590.1	0	0	0	0	0	0
ENSMUSG00000088750.1	0	0	0	0	0	0
ENSMUSG00000104230.1	0	0	0	0	0	0
ENSMUSG00000101754.2	0	0	0	0	0	0
ENSMUSG00000065223.1	0	0	0	0	0	0
ENSMUSG00000100318.2	0	0	0	0	0	0
ENSMUSG00000101612.2	0	0	0	0	0	0
ENSMUSG00000065260.1	0	0	0	0	0	0
ENSMUSG00000026134.11	2096	1386	1482	2182	1911	1706
ENSMUSG00000101682.1	0	0	1	0	0	0
ENSMUSG00000102714.1	2	0	1	4	0	6
ENSMUSG00000102093.1	45	22	24	73	52	53
ENSMUSG00000103746.1	17	18	15	29	34	17
ENSMUSG00000102198.1	0	0	0	0	0	0
ENSMUSG00000004768.14	709	655	478	934	1010	777
ENSMUSG00000042215.8	1567	841	1096	3575	2421	2244
ENSMUSG00000103072.1	0	0	0	0	3	1
ENSMUSG00000042197.13	869	887	714	973	1121	839
ENSMUSG00000081402.4	1	1	2	1	0	0
ENSMUSG00000042182.16	34	37	31	27	20	25
ENSMUSG00000104416.1	7	2	0	0	0	0
ENSMUSG00000026131.20	2237	2614	1779	2366	2651	2248
ENSMUSG00000103596.1	167	154	114	97	63	77
ENSMUSG00000099382.1	0	0	0	0	0	0
ENSMUSG00000084506.1	0	0	0	0	0	0
ENSMUSG00000103364.1	148	86	150	235	146	132
ENSMUSG00000105982.1	2	1	2	0	0	0
ENSMUSG00000096992.3	13	22	7	5	14	7
ENSMUSG00000103001.1	11	28	17	10	10	11
ENSMUSG00000104397.1	0	0	0	0	0	0
ENSMUSG00000102839.1	2	0	0	0	0	1
ENSMUSG00000101206.1	0	0	0	0	0	0
ENSMUSG00000101462.2	0	0	1	0	0	0
ENSMUSG00000102336.1	0	0	1	0	0	0
ENSMUSG00000092852.1	0	0	0	0	0	0
ENSMUSG00000042111.9	1055	834	819	2192	1489	1377
ENSMUSG00000101711.1	0	0	0	0	0	2
ENSMUSG00000026127.13	2509	1683	1586	1789	2269	1324
ENSMUSG00000026126.15	2	0	2	5	1	0
ENSMUSG00000100280.2	0	0	0	0	1	0
ENSMUSG00000101223.6	0	0	0	0	0	0
ENSMUSG00000026125.9	0	0	0	0	0	0
ENSMUSG00000101116.1	0	0	0	0	0	0
ENSMUSG00000026124.4	0	0	0	0	0	0
ENSMUSG00000101803.1	0	0	0	0	0	0
ENSMUSG00000037529.13	0	0	0	0	0	0
ENSMUSG00000045815.4	0	0	0	0	0	0
ENSMUSG00000045174.10	0	0	0	0	0	0
ENSMUSG00000100524.1	0	0	0	0	0	0
ENSMUSG00000102499.1	0	0	0	0	0	0
ENSMUSG00000103521.1	0	0	0	0	0	0
ENSMUSG00000104098.1	0	0	0	0	0	0
ENSMUSG00000037509.21	18	12	20	45	11	30
ENSMUSG00000102537.1	0	0	0	0	0	0
ENSMUSG00000102612.1	0	0	0	0	0	0
ENSMUSG00000118272.1	0	0	0	0	0	0
ENSMUSG00000104002.2	7	8	4	7	5	0
ENSMUSG00000037503.12	1654	1905	1129	1082	1450	1342
ENSMUSG00000104358.1	26	19	16	14	14	8
ENSMUSG00000026123.11	939	700	765	1733	1305	1189
ENSMUSG00000103716.1	0	0	0	0	0	0
ENSMUSG00000103548.1	0	0	0	0	0	0
ENSMUSG00000103760.1	0	0	0	0	0	0
ENSMUSG00000103997.1	0	0	0	0	0	0
ENSMUSG00000077231.1	0	0	0	0	0	0
ENSMUSG00000104417.1	0	0	0	0	0	0
ENSMUSG00000064601.1	0	0	0	0	0	0
ENSMUSG00000101714.1	0	0	0	0	0	0
ENSMUSG00000102531.1	2	1	1	1	0	2
ENSMUSG00000103096.1	0	0	1	0	0	0
ENSMUSG00000102279.1	1	5	4	1	1	2
ENSMUSG00000103708.1	0	0	0	0	0	0
ENSMUSG00000104201.1	0	0	0	0	0	0
ENSMUSG00000102434.1	1	1	0	0	0	0
ENSMUSG00000045216.7	588	349	395	251	232	213
ENSMUSG00000104523.1	0	0	0	0	0	0
ENSMUSG00000102202.1	41	28	8	20	18	28
ENSMUSG00000037470.14	1374	1615	979	927	1277	1085
ENSMUSG00000098752.1	0	0	0	1	0	0
ENSMUSG00000047180.8	12	10	22	19	28	34
ENSMUSG00000037447.16	174	96	164	216	257	140
ENSMUSG00000102762.1	23	8	18	34	14	10
ENSMUSG00000010453.12	791	851	561	1024	1153	938
ENSMUSG00000098680.1	0	0	0	0	0	0
ENSMUSG00000037432.15	22	23	13	9	30	4
ENSMUSG00000001143.13	545	407	386	417	380	335
ENSMUSG00000037408.10	2854	1105	2387	2558	2201	1707
ENSMUSG00000104316.1	1	5	2	0	1	6
ENSMUSG00000106081.1	0	0	0	0	0	0
ENSMUSG00000001138.13	420	495	334	459	622	524
ENSMUSG00000102845.1	0	0	0	0	0	0
ENSMUSG00000067653.12	24	28	30	48	54	27
ENSMUSG00000109510.1	0	0	0	0	0	0
ENSMUSG00000079610.9	435	441	418	447	360	252
ENSMUSG00000026121.13	142	178	111	173	125	171
ENSMUSG00000087589.3	16	2	10	21	19	8
ENSMUSG00000046337.17	0	4	4	5	3	7
ENSMUSG00000089906.1	2	0	0	2	0	0
ENSMUSG00000077939.1	0	0	0	0	0	0
ENSMUSG00000061518.11	4539	4898	4811	4507	5076	4388
ENSMUSG00000037351.9	5321	3484	3547	5265	4413	3671
ENSMUSG00000102416.4	2	0	3	1	1	1
ENSMUSG00000104237.1	0	0	0	0	0	0
ENSMUSG00000026117.10	8	8	1	10	13	3
ENSMUSG00000097291.1	0	0	0	0	0	0
ENSMUSG00000026116.11	271	275	205	258	347	238
ENSMUSG00000103016.1	0	0	0	0	0	0
ENSMUSG00000102930.1	443	424	422	598	506	469
ENSMUSG00000103159.1	1	3	1	0	0	1
ENSMUSG00000080054.3	0	5	2	4	2	1
ENSMUSG00000095944.1	0	0	0	0	0	0
ENSMUSG00000050122.19	0	0	0	0	0	0
ENSMUSG00000103603.1	0	0	0	0	0	0
ENSMUSG00000026114.14	0	0	0	0	0	0
ENSMUSG00000102231.1	0	0	0	0	0	0
ENSMUSG00000026113.17	2189	2361	2034	2337	3103	2387
ENSMUSG00000086064.1	3	0	9	5	1	3
ENSMUSG00000102879.1	0	0	0	0	0	0
ENSMUSG00000026112.7	1082	1018	772	1193	925	1093
ENSMUSG00000026111.15	1062	1076	956	1382	1676	1266
ENSMUSG00000026110.15	0	2	1	0	12	2
ENSMUSG00000103948.1	0	0	0	0	0	0
ENSMUSG00000087233.1	0	0	0	0	0	0
ENSMUSG00000026090.16	0	0	0	0	0	0
ENSMUSG00000089767.1	0	0	0	0	0	0
ENSMUSG00000104365.1	0	0	0	0	0	0
ENSMUSG00000102650.1	0	0	0	0	0	0
ENSMUSG00000060771.14	69	95	55	103	73	98
ENSMUSG00000097268.1	0	0	0	0	0	0
ENSMUSG00000037216.5	185	128	117	113	75	93
ENSMUSG00000026088.15	418	443	340	400	450	350
ENSMUSG00000026087.11	3015	2261	2390	3373	3308	2926
ENSMUSG00000061584.6	0	0	0	0	0	0
ENSMUSG00000087374.1	0	0	0	0	0	0
ENSMUSG00000026085.11	0	0	0	0	0	0
ENSMUSG00000089141.1	0	0	0	0	0	0
ENSMUSG00000058407.12	2587	2304	2029	2639	3213	2479
ENSMUSG00000026083.12	3133	3505	2340	2737	3805	2612
ENSMUSG00000026082.11	153	163	146	200	156	118
ENSMUSG00000103804.1	2	4	1	1	1	0
ENSMUSG00000102716.1	0	0	0	0	0	0
ENSMUSG00000037138.18	80	41	68	24	12	20
ENSMUSG00000085391.1	10	9	4	1	6	2
ENSMUSG00000085280.1	10	3	7	3	0	0
ENSMUSG00000087131.7	10	12	8	1	2	0
ENSMUSG00000102984.1	2	4	5	0	0	0
ENSMUSG00000102541.1	0	0	0	0	0	0
ENSMUSG00000103531.1	0	0	0	0	0	0
ENSMUSG00000048814.11	0	0	0	0	0	0
ENSMUSG00000026080.13	53	79	62	47	31	59
ENSMUSG00000103647.1	16	25	15	23	16	10
ENSMUSG00000102447.1	0	0	0	0	0	1
ENSMUSG00000067604.8	0	0	0	0	0	0
ENSMUSG00000026078.10	3138	2894	2679	3330	3657	2776
ENSMUSG00000103046.1	37	31	49	53	59	22
ENSMUSG00000104188.1	0	0	0	0	0	0
ENSMUSG00000103182.1	0	0	0	0	0	0
ENSMUSG00000098833.1	0	0	0	0	0	0
ENSMUSG00000026077.15	0	0	0	0	0	1
ENSMUSG00000092553.1	0	0	0	0	0	0
ENSMUSG00000092563.1	0	0	0	0	0	2
ENSMUSG00000073702.11	7398	6605	5836	9726	9088	9296
ENSMUSG00000003134.10	4	7	9	9	24	5
ENSMUSG00000102607.1	0	0	0	0	0	0
ENSMUSG00000065629.2	0	0	0	0	0	0
ENSMUSG00000104827.1	0	0	0	0	0	0
ENSMUSG00000003135.15	182	225	133	148	224	185
ENSMUSG00000085894.1	17	40	13	39	23	50
ENSMUSG00000077704.1	5	13	5	14	12	4
ENSMUSG00000048234.13	352	552	286	529	579	671
ENSMUSG00000064936.1	2	4	0	6	7	5
ENSMUSG00000102471.1	0	0	0	0	0	0
ENSMUSG00000050967.5	0	0	0	1	0	0
ENSMUSG00000097083.1	0	0	0	0	0	0
ENSMUSG00000057173.8	0	0	0	0	0	0
ENSMUSG00000091937.3	0	0	0	0	0	0
ENSMUSG00000101634.6	1	0	0	0	0	0
ENSMUSG00000026074.15	1891	2182	1480	1862	2360	2232
ENSMUSG00000102985.1	0	0	0	0	0	0
ENSMUSG00000026073.13	0	1	0	0	0	0
ENSMUSG00000097899.2	0	0	0	0	0	0
ENSMUSG00000102975.1	0	0	0	0	0	0
ENSMUSG00000026072.12	491	452	332	996	1088	867
ENSMUSG00000103560.1	4	7	8	9	3	7
ENSMUSG00000070942.8	2	0	0	8	3	3
ENSMUSG00000103230.1	0	0	0	0	0	0
ENSMUSG00000026069.15	5341	5812	3390	9800	14464	6047
ENSMUSG00000026070.15	20	10	8	7	12	10
ENSMUSG00000026068.11	69	101	48	53	63	55
ENSMUSG00000104441.1	0	0	0	0	0	0
ENSMUSG00000026065.8	0	0	0	0	0	0
ENSMUSG00000102676.1	0	0	0	0	0	0
ENSMUSG00000026062.12	0	0	0	0	0	0
ENSMUSG00000103679.1	0	0	0	0	0	0
ENSMUSG00000103270.1	0	3	0	1	0	1
ENSMUSG00000041945.12	12	5	19	109	85	90
ENSMUSG00000079588.3	0	0	0	4	0	0
ENSMUSG00000094136.2	0	0	0	0	0	0
ENSMUSG00000104072.1	0	0	0	0	0	0
ENSMUSG00000100185.1	0	0	0	0	0	0
ENSMUSG00000100832.1	0	0	0	0	0	0
ENSMUSG00000100178.1	0	0	0	0	0	0
ENSMUSG00000101877.1	0	0	0	0	0	0
ENSMUSG00000053640.2	0	0	0	0	0	0
ENSMUSG00000101919.1	0	0	0	0	0	0
ENSMUSG00000101299.2	0	0	0	0	0	0
ENSMUSG00000100180.1	0	0	0	0	0	0
ENSMUSG00000103106.1	0	0	0	0	0	0
ENSMUSG00000060424.14	0	0	0	0	0	0
ENSMUSG00000104199.1	0	0	0	0	0	0
ENSMUSG00000093436.6	0	0	0	0	0	0
ENSMUSG00000045515.3	0	0	0	0	0	0
ENSMUSG00000097063.3	0	0	0	0	0	0
ENSMUSG00000099784.1	0	0	0	0	0	0
ENSMUSG00000060679.14	734	663	597	798	715	748
ENSMUSG00000077448.1	0	0	0	0	0	0
ENSMUSG00000041907.9	1	4	2	3	2	2
ENSMUSG00000089088.1	0	0	0	0	0	0
ENSMUSG00000070939.9	249	217	167	177	231	132
ENSMUSG00000100269.1	0	0	0	0	0	0
ENSMUSG00000041878.3	0	1	2	0	1	1
ENSMUSG00000010290.7	202	142	172	278	188	181
ENSMUSG00000008136.14	2276	1309	1748	2815	2567	1934
ENSMUSG00000094497.1	3706	2621	2691	4068	4664	3788
ENSMUSG00000099576.1	0	0	0	0	3	1
ENSMUSG00000099694.1	0	0	0	0	0	0
ENSMUSG00000101923.1	0	0	0	0	0	0
ENSMUSG00000066877.11	69	26	53	54	67	46
ENSMUSG00000103422.1	0	0	1	0	0	1
ENSMUSG00000103945.1	105	92	84	110	122	79
ENSMUSG00000026051.8	96	42	48	53	10	4
ENSMUSG00000100764.1	1	0	0	0	0	1
ENSMUSG00000100635.1	1	0	1	0	0	0
ENSMUSG00000100480.1	4	5	0	3	5	0
ENSMUSG00000057363.12	956	679	624	662	503	484
ENSMUSG00000090243.1	1	0	0	0	0	0
ENSMUSG00000100701.1	1	0	1	0	3	0
ENSMUSG00000101395.1	0	0	0	0	0	0
ENSMUSG00000088848.1	0	0	0	0	0	0
ENSMUSG00000095757.1	0	0	0	0	0	0
ENSMUSG00000041763.14	1110	1106	935	1308	1239	1131
ENSMUSG00000047343.4	5	1	5	4	0	1
ENSMUSG00000090106.1	0	0	0	0	0	0
ENSMUSG00000091844.2	3	3	0	5	10	6
ENSMUSG00000026049.11	1212	1035	757	1077	1124	893
ENSMUSG00000101104.6	0	0	0	0	0	0
ENSMUSG00000026047.13	894	537	708	736	511	379
ENSMUSG00000041684.11	215	201	169	176	233	185
ENSMUSG00000026048.16	429	435	338	601	616	611
ENSMUSG00000046828.3	0	0	0	0	0	0
ENSMUSG00000089703.1	0	0	0	0	0	0
ENSMUSG00000100966.1	0	0	0	0	0	0
ENSMUSG00000100769.1	3	0	2	1	2	1
ENSMUSG00000101567.1	31	61	33	38	46	30
ENSMUSG00000056870.9	390	371	370	345	238	235
ENSMUSG00000102319.1	28	53	31	35	17	31
ENSMUSG00000089877.1	17	6	10	13	7	5
ENSMUSG00000101701.1	2	1	3	6	1	2
ENSMUSG00000103071.1	1	3	4	3	0	2
ENSMUSG00000100434.1	0	5	0	0	0	1
ENSMUSG00000100013.1	0	0	0	0	0	0
ENSMUSG00000101251.1	0	0	0	0	0	0
ENSMUSG00000101937.1	0	0	0	0	0	0
ENSMUSG00000026043.18	7502	7167	5159	24135	36127	27341
ENSMUSG00000105211.1	0	0	0	0	0	0
ENSMUSG00000026042.16	11565	10116	6976	10397	12926	9290
ENSMUSG00000104476.1	278	393	333	444	329	408
ENSMUSG00000100218.1	0	0	0	0	0	0
ENSMUSG00000100361.1	0	3	0	6	1	0
ENSMUSG00000100894.1	0	0	1	0	0	0
ENSMUSG00000095121.1	1	0	0	0	0	0
ENSMUSG00000065255.1	0	2	16	2	4	1
ENSMUSG00000100843.1	8	6	16	8	27	22
ENSMUSG00000087764.1	0	0	0	0	0	0
ENSMUSG00000025995.16	1591	1360	1003	1036	1413	690
ENSMUSG00000099850.1	0	0	0	4	0	0
ENSMUSG00000084817.3	54	57	33	49	58	59
ENSMUSG00000098549.1	0	0	0	0	0	0
ENSMUSG00000099381.1	0	0	2	0	0	3
ENSMUSG00000025993.10	27	36	21	39	12	17
ENSMUSG00000099946.1	0	0	0	0	0	0
ENSMUSG00000070896.2	0	0	0	0	0	0
ENSMUSG00000090682.4	0	0	0	0	0	1
ENSMUSG00000044457.8	0	0	0	0	0	0
ENSMUSG00000099432.1	0	0	0	0	1	0
ENSMUSG00000041144.11	1	9	0	2	2	2
ENSMUSG00000096047.1	0	0	0	0	0	0
ENSMUSG00000101262.1	0	0	0	0	0	0
ENSMUSG00000101337.6	5	13	4	5	1	3
ENSMUSG00000025986.6	306	254	194	310	187	255
ENSMUSG00000100213.1	5	6	7	6	11	7
ENSMUSG00000103129.1	0	0	0	0	0	0
ENSMUSG00000100160.1	0	1	0	0	0	0
ENSMUSG00000101921.1	0	0	0	0	0	0
ENSMUSG00000101447.1	0	0	0	0	0	0
ENSMUSG00000081185.1	2	0	1	0	0	0
ENSMUSG00000103246.1	0	0	0	0	0	0
ENSMUSG00000098876.1	0	0	0	0	0	0
ENSMUSG00000100530.1	0	0	0	0	0	0
ENSMUSG00000104067.1	0	0	0	0	0	0
ENSMUSG00000100033.1	2	2	0	0	0	0
ENSMUSG00000094968.1	0	0	0	0	0	0
ENSMUSG00000088017.1	0	0	0	0	0	0
ENSMUSG00000101996.1	0	0	0	0	0	0
ENSMUSG00000096973.1	0	0	0	0	0	0
ENSMUSG00000064943.1	0	0	0	0	0	0
ENSMUSG00000100866.1	0	0	0	0	0	0
ENSMUSG00000101721.1	0	0	0	0	0	0
ENSMUSG00000099376.1	0	0	0	0	0	0
ENSMUSG00000097883.1	0	0	0	0	0	0
ENSMUSG00000092790.1	0	0	0	0	0	0
ENSMUSG00000099698.1	0	0	0	0	0	0
ENSMUSG00000099454.1	0	0	0	0	0	0
ENSMUSG00000051616.14	0	0	0	0	0	0
ENSMUSG00000099627.1	0	0	0	0	0	0
ENSMUSG00000099577.1	0	0	0	0	0	0
ENSMUSG00000099882.1	0	0	0	0	0	0
ENSMUSG00000101760.1	0	0	0	0	0	0
ENSMUSG00000099608.1	0	0	0	0	0	0
ENSMUSG00000099864.1	0	0	0	0	0	0
ENSMUSG00000098249.1	0	0	0	0	0	0
ENSMUSG00000100451.1	0	0	0	0	0	0
ENSMUSG00000099941.1	0	0	0	0	0	0
ENSMUSG00000084531.1	0	0	0	0	0	0
ENSMUSG00000100816.1	2	6	3	4	1	5
ENSMUSG00000026109.14	753	592	566	366	358	252
ENSMUSG00000100671.1	0	0	0	0	0	0
ENSMUSG00000092906.1	0	0	0	0	0	0
ENSMUSG00000101242.1	3	3	3	1	4	0
ENSMUSG00000099924.1	9	16	10	8	16	5
ENSMUSG00000099625.1	3	0	0	0	0	0
ENSMUSG00000101799.1	3	0	1	0	0	1
ENSMUSG00000045954.7	4478	3948	2547	2043	2910	1860
ENSMUSG00000099741.1	0	0	0	0	0	0
ENSMUSG00000101702.1	0	0	0	0	0	0
ENSMUSG00000026107.11	107	162	84	136	117	139
ENSMUSG00000099413.1	1	0	0	1	0	0
ENSMUSG00000103424.1	0	0	0	0	0	0
ENSMUSG00000101741.1	0	0	2	2	0	0
ENSMUSG00000018417.14	300	240	201	342	323	286
ENSMUSG00000101724.1	3	0	0	0	0	1
ENSMUSG00000100313.1	0	0	0	1	0	0
ENSMUSG00000100696.1	0	0	0	0	0	0
ENSMUSG00000099135.1	0	0	0	0	0	0
ENSMUSG00000072324.4	0	0	0	0	0	0
ENSMUSG00000062939.11	0	0	0	0	0	0
ENSMUSG00000101628.1	0	4	0	0	1	3
ENSMUSG00000078291.1	1	0	0	0	0	0
ENSMUSG00000109599.1	14	15	16	8	5	21
ENSMUSG00000026104.14	238	324	100	219	127	98
ENSMUSG00000099569.1	1	3	1	0	0	0
ENSMUSG00000026103.14	793	1003	655	804	848	825
ENSMUSG00000099648.1	0	0	0	0	0	0
ENSMUSG00000065192.1	0	0	0	0	0	0
ENSMUSG00000002881.14	1411	1558	963	869	1362	900
ENSMUSG00000097833.1	0	0	0	0	0	0
ENSMUSG00000101501.1	0	3	0	1	0	2
ENSMUSG00000100120.1	0	1	0	0	1	2
ENSMUSG00000099878.1	0	0	0	0	0	0
ENSMUSG00000100007.1	196	182	156	141	119	136
ENSMUSG00000043015.15	89	56	59	52	32	41
ENSMUSG00000103630.1	1	1	2	2	2	0
ENSMUSG00000041439.15	8	16	9	8	14	8
ENSMUSG00000100302.1	0	0	0	0	0	0
ENSMUSG00000100230.1	0	0	0	0	0	0
ENSMUSG00000026102.9	423	301	377	306	277	277
ENSMUSG00000041426.12	459	369	431	368	304	298
ENSMUSG00000089802.1	0	3	4	1	6	0
ENSMUSG00000043629.12	1	2	0	1	0	0
ENSMUSG00000026100.6	0	0	0	0	0	0
ENSMUSG00000089334.1	0	0	0	0	0	0
ENSMUSG00000060715.9	3	0	0	0	0	0
ENSMUSG00000026098.13	88	63	71	78	62	54
ENSMUSG00000100763.1	0	0	0	0	1	0
ENSMUSG00000026097.9	521	440	371	391	362	266
ENSMUSG00000100679.1	2	0	1	0	0	1
ENSMUSG00000026096.14	163	139	161	413	258	333
ENSMUSG00000099913.1	2	0	0	1	1	7
ENSMUSG00000101838.6	0	1	1	4	0	1
ENSMUSG00000026095.15	119	127	64	96	91	141
ENSMUSG00000117809.1	0	0	0	0	0	0
ENSMUSG00000100267.1	0	0	0	0	0	0
ENSMUSG00000099450.1	0	0	0	0	0	0
ENSMUSG00000100069.1	0	0	0	0	0	0
ENSMUSG00000096141.2	0	0	0	0	0	0
ENSMUSG00000092657.1	0	0	0	0	0	0
ENSMUSG00000026094.14	711	855	572	773	795	875
ENSMUSG00000102405.1	0	0	0	0	0	0
ENSMUSG00000042807.15	9	23	6	11	12	18
ENSMUSG00000098443.1	0	0	3	2	1	2
ENSMUSG00000087949.1	0	0	0	0	0	0
ENSMUSG00000102868.1	0	0	1	0	0	0
ENSMUSG00000094013.1	0	0	0	0	0	0
ENSMUSG00000025983.11	3	1	3	1	1	0
ENSMUSG00000041303.7	1310	1264	1162	1180	1579	1079
ENSMUSG00000109809.1	0	0	0	0	0	0
ENSMUSG00000073678.4	43	63	51	36	41	38
ENSMUSG00000104136.1	6	8	0	1	0	4
ENSMUSG00000101130.1	0	0	0	0	0	0
ENSMUSG00000052331.14	190	256	212	142	119	108
ENSMUSG00000101674.6	5	0	4	3	0	1
ENSMUSG00000102503.1	0	0	0	0	0	0
ENSMUSG00000089245.1	0	0	0	0	0	0
ENSMUSG00000102642.1	7	8	0	1	2	9
ENSMUSG00000025982.13	6649	6303	5577	7554	7373	6221
ENSMUSG00000103030.1	7	17	2	2	5	9
ENSMUSG00000025981.13	558	468	385	420	559	309
ENSMUSG00000101122.1	115	114	71	91	87	72
ENSMUSG00000025980.14	14049	12377	8256	6635	7344	6078
ENSMUSG00000073676.4	3708	4122	2561	1632	2281	1856
ENSMUSG00000100736.1	0	0	0	0	0	0
ENSMUSG00000089670.1	1	4	2	1	8	1
ENSMUSG00000025979.13	2263	2217	1858	2210	2469	1819
ENSMUSG00000061863.6	0	3	0	1	0	0
ENSMUSG00000025978.14	389	357	384	353	473	385
ENSMUSG00000097649.2	55	47	54	50	79	57
ENSMUSG00000046994.9	303	252	190	187	130	125
ENSMUSG00000025977.15	0	0	0	0	0	1
ENSMUSG00000100215.1	382	443	343	698	530	554
ENSMUSG00000101945.1	0	0	0	0	0	0
ENSMUSG00000101085.1	0	0	0	0	0	0
ENSMUSG00000038349.10	0	0	5	0	0	0
ENSMUSG00000102145.1	9	11	7	5	13	7
ENSMUSG00000100309.1	0	0	0	0	0	0
ENSMUSG00000102831.1	0	0	0	0	0	0
ENSMUSG00000099950.1	0	0	0	0	0	0
ENSMUSG00000102491.1	0	0	0	0	0	0
ENSMUSG00000100372.1	0	0	0	0	0	0
ENSMUSG00000100944.1	1	3	2	5	2	2
ENSMUSG00000101332.1	0	0	0	0	0	0
ENSMUSG00000045336.5	0	0	0	0	0	0
ENSMUSG00000038331.15	88	99	59	72	65	61
ENSMUSG00000087022.4	40	31	36	26	15	19
ENSMUSG00000104310.1	0	0	0	0	0	1
ENSMUSG00000094128.1	0	0	0	0	0	0
ENSMUSG00000099945.1	0	0	0	0	0	0
ENSMUSG00000101429.1	0	0	0	0	0	0
ENSMUSG00000101129.1	0	0	0	0	0	0
ENSMUSG00000097519.2	53	52	28	21	18	29
ENSMUSG00000038323.3	68	107	55	45	48	56
ENSMUSG00000048495.16	380	394	309	376	351	268
ENSMUSG00000025971.6	469	298	359	293	272	271
ENSMUSG00000077776.1	0	0	0	0	0	0
ENSMUSG00000088353.1	0	0	0	0	0	0
ENSMUSG00000101826.1	0	0	0	0	0	0
ENSMUSG00000102685.1	0	0	0	0	0	0
ENSMUSG00000101151.1	0	0	0	0	0	0
ENSMUSG00000038305.15	12	5	6	16	6	26
ENSMUSG00000091283.1	0	0	0	0	0	0
ENSMUSG00000054770.16	198	221	193	333	323	211
ENSMUSG00000026039.9	120	209	109	43	50	88
ENSMUSG00000063558.4	30	47	25	87	79	82
ENSMUSG00000064294.12	0	0	4	0	0	0
ENSMUSG00000089275.1	0	0	0	0	0	0
ENSMUSG00000038242.12	0	0	0	0	0	4
ENSMUSG00000089822.1	0	0	0	0	0	0
ENSMUSG00000079554.2	3	2	3	6	6	3
ENSMUSG00000103839.1	10	12	8	16	24	19
ENSMUSG00000051223.14	4882	4370	3286	3505	3830	2614
ENSMUSG00000026034.17	6028	5544	5791	11212	10688	7329
ENSMUSG00000026035.15	1384	1502	1223	1144	1377	1093
ENSMUSG00000026036.17	1267	818	895	846	981	658
ENSMUSG00000026037.14	737	608	472	397	455	278
ENSMUSG00000094245.1	2	1	2	2	5	0
ENSMUSG00000085054.2	17	10	14	10	3	6
ENSMUSG00000038174.14	141	173	169	299	257	213
ENSMUSG00000026032.8	1025	1304	926	1311	1371	1259
ENSMUSG00000100202.1	0	0	0	0	0	0
ENSMUSG00000099490.1	3	2	3	2	5	7
ENSMUSG00000059647.5	4	9	3	0	7	6
ENSMUSG00000047528.13	0	1	0	3	16	11
ENSMUSG00000102059.1	203	179	219	134	192	116
ENSMUSG00000101046.1	0	0	0	1	2	0
ENSMUSG00000026031.15	1164	1355	1059	2092	2940	2383
ENSMUSG00000100236.1	0	0	0	0	0	0
ENSMUSG00000026029.14	659	454	526	829	771	660
ENSMUSG00000102719.1	20	23	17	25	20	33
ENSMUSG00000099719.1	4	8	5	8	9	21
ENSMUSG00000026028.12	350	379	227	322	388	283
ENSMUSG00000026027.13	307	193	272	350	250	187
ENSMUSG00000072295.7	0	0	0	0	4	0
ENSMUSG00000047383.8	0	0	0	0	0	0
ENSMUSG00000099752.1	0	0	0	0	0	0
ENSMUSG00000077616.1	0	0	0	0	0	0
ENSMUSG00000038079.14	1597	1217	1318	2005	1635	1404
ENSMUSG00000097573.2	0	1	0	2	0	1
ENSMUSG00000079550.9	2	2	1	0	3	4
ENSMUSG00000101586.1	2	0	0	1	0	1
ENSMUSG00000099563.1	0	0	0	0	0	0
ENSMUSG00000026024.14	188	139	140	109	109	95
ENSMUSG00000026023.16	8	1	8	1	0	5
ENSMUSG00000099922.1	0	0	0	0	0	0
ENSMUSG00000104502.1	0	3	1	4	0	2
ENSMUSG00000041075.8	275	347	226	960	1092	1126
ENSMUSG00000097819.1	38	17	20	60	84	107
ENSMUSG00000047361.16	1	3	4	1	0	1
ENSMUSG00000099811.6	0	0	0	0	0	0
ENSMUSG00000101409.1	0	0	0	0	0	0
ENSMUSG00000026021.15	3973	3731	3336	3692	3975	2893
ENSMUSG00000089276.1	0	0	0	0	0	0
ENSMUSG00000103821.1	8	28	16	33	24	27
ENSMUSG00000101400.1	1	3	0	0	0	0
ENSMUSG00000026020.9	5267	3280	2860	2306	2702	1467
ENSMUSG00000077345.1	0	1	1	2	0	3
ENSMUSG00000077358.1	0	0	0	0	0	0
ENSMUSG00000089512.3	2	0	0	0	0	0
ENSMUSG00000089093.3	0	0	3	0	0	0
ENSMUSG00000067336.6	1170	1001	862	1495	2087	1184
ENSMUSG00000104052.1	30	28	11	41	30	42
ENSMUSG00000103131.1	3	5	2	5	2	2
ENSMUSG00000041040.12	270	308	273	1689	1534	1965
ENSMUSG00000103696.1	112	63	127	1258	631	656
ENSMUSG00000100901.1	2	0	3	2	4	8
ENSMUSG00000026018.12	0	2	6	6	10	9
ENSMUSG00000026019.15	2543	2174	1567	1067	1212	920
ENSMUSG00000026017.13	262	227	256	437	411	345
ENSMUSG00000082609.1	2	5	2	9	6	6
ENSMUSG00000073664.11	593	722	587	936	1067	939
ENSMUSG00000100516.1	0	0	0	0	0	0
ENSMUSG00000049439.13	1144	846	790	1397	1165	949
ENSMUSG00000103822.1	45	42	17	68	35	37
ENSMUSG00000026782.15	1258	1174	962	1405	1598	1257
ENSMUSG00000026014.15	1589	2114	1329	4838	6362	4827
ENSMUSG00000081562.1	14	8	9	68	54	60
ENSMUSG00000084400.1	0	0	0	4	0	3
ENSMUSG00000082160.1	0	0	0	0	0	0
ENSMUSG00000103215.1	0	0	0	0	0	0
ENSMUSG00000088973.1	0	0	0	0	0	0
ENSMUSG00000084151.1	0	0	0	0	0	0
ENSMUSG00000101188.1	424	361	294	303	331	341
ENSMUSG00000026012.2	16	10	11	22	62	30
ENSMUSG00000086795.1	0	0	0	0	0	0
ENSMUSG00000085965.1	0	0	0	0	0	0
ENSMUSG00000104069.1	0	0	0	0	0	0
ENSMUSG00000083118.1	0	0	0	0	0	0
ENSMUSG00000083355.1	0	0	0	0	0	0
ENSMUSG00000102549.1	0	0	0	0	0	0
ENSMUSG00000026011.13	0	0	0	0	3	0
ENSMUSG00000081382.1	24	27	28	35	47	38
ENSMUSG00000080800.1	0	0	0	0	0	0
ENSMUSG00000026009.14	21	17	21	1	1	0
ENSMUSG00000102561.1	0	1	0	0	0	0
ENSMUSG00000082804.3	0	0	0	0	0	0
ENSMUSG00000082661.1	0	0	0	0	0	0
ENSMUSG00000080785.1	0	0	1	0	0	0
ENSMUSG00000100893.1	0	0	0	0	0	0
ENSMUSG00000085248.2	0	0	0	0	0	0
ENSMUSG00000085447.1	0	0	0	0	0	1
ENSMUSG00000086408.1	0	0	0	0	0	0
ENSMUSG00000089546.1	0	0	0	0	0	0
ENSMUSG00000100965.1	0	0	0	0	0	0
ENSMUSG00000102168.1	0	0	0	0	0	0
ENSMUSG00000100381.1	0	0	0	0	0	0
ENSMUSG00000086009.1	0	0	0	0	0	0
ENSMUSG00000052062.14	51	45	40	19	39	16
ENSMUSG00000103656.1	1	16	2	0	3	0
ENSMUSG00000104402.1	3	4	5	2	0	0
ENSMUSG00000104081.1	0	0	0	0	0	0
ENSMUSG00000085842.7	0	0	0	1	0	0
ENSMUSG00000103002.1	3	1	6	1	3	1
ENSMUSG00000100344.1	0	0	0	0	0	0
ENSMUSG00000101509.1	0	0	0	0	0	0
ENSMUSG00000085019.2	0	0	0	2	3	1
ENSMUSG00000102359.1	0	0	0	1	0	1
ENSMUSG00000085400.1	0	0	0	0	0	0
ENSMUSG00000100750.1	0	0	1	0	0	0
ENSMUSG00000081950.1	0	0	0	0	0	0
ENSMUSG00000084333.1	1	4	1	7	0	4
ENSMUSG00000025969.15	4394	4914	4376	5066	6867	5427
ENSMUSG00000100811.1	27	32	21	19	33	31
ENSMUSG00000103032.1	41	55	70	81	82	77
ENSMUSG00000100426.1	1	1	0	0	1	0
ENSMUSG00000040865.15	433	539	268	394	444	374
ENSMUSG00000104991.1	0	0	0	0	0	0
ENSMUSG00000088953.1	0	0	0	0	0	0
ENSMUSG00000081617.1	0	0	0	0	0	0
ENSMUSG00000081429.1	4	16	3	1	8	7
ENSMUSG00000084799.7	34	66	64	26	22	26
ENSMUSG00000101599.1	264	304	284	226	245	213
ENSMUSG00000025968.16	1867	1691	1501	1464	1419	1035
ENSMUSG00000077884.2	1	3	1	5	0	1
ENSMUSG00000025967.16	59935	62596	51772	49884	50364	63472
ENSMUSG00000098850.1	0	0	0	0	0	0
ENSMUSG00000064612.2	6	0	2	1	2	0
ENSMUSG00000105060.1	0	0	0	0	0	0
ENSMUSG00000064602.1	8	7	7	11	9	8
ENSMUSG00000046856.13	2	0	0	0	0	0
ENSMUSG00000094290.2	0	0	0	0	0	0
ENSMUSG00000086730.2	0	0	0	0	0	0
ENSMUSG00000102536.1	0	0	0	0	0	0
ENSMUSG00000087561.7	0	0	0	0	0	0
ENSMUSG00000092705.1	0	0	0	0	0	0
ENSMUSG00000027520.15	0	0	0	0	0	0
ENSMUSG00000094214.1	0	0	0	0	0	0
ENSMUSG00000083039.1	0	0	0	0	0	0
ENSMUSG00000081643.1	35	17	28	61	80	62
ENSMUSG00000025964.15	0	0	0	0	0	0
ENSMUSG00000087823.1	0	0	0	0	0	0
ENSMUSG00000115378.1	0	0	0	0	0	0
ENSMUSG00000069085.5	0	0	0	0	0	0
ENSMUSG00000083066.1	0	0	0	0	0	0
ENSMUSG00000025963.5	1	0	1	0	1	3
ENSMUSG00000025962.15	343	189	195	281	202	157
ENSMUSG00000025961.1	0	0	0	0	0	0
ENSMUSG00000080817.1	0	0	0	1	0	0
ENSMUSG00000082373.2	0	0	0	1	0	0
ENSMUSG00000044689.5	0	0	0	0	0	0
ENSMUSG00000025959.13	1980	1533	1580	2638	3016	2142
ENSMUSG00000098487.1	0	0	0	0	0	0
ENSMUSG00000086836.1	1	7	2	2	1	3
ENSMUSG00000086721.2	0	0	1	0	0	2
ENSMUSG00000101895.1	0	0	0	2	0	2
ENSMUSG00000093228.1	0	0	0	0	0	0
ENSMUSG00000099658.1	0	0	0	0	0	0
ENSMUSG00000025958.14	653	768	613	707	770	692
ENSMUSG00000025956.10	757	585	689	1555	1153	1173
ENSMUSG00000101832.1	0	5	0	0	0	1
ENSMUSG00000100437.1	2	4	6	4	1	0
ENSMUSG00000087213.2	140	136	86	51	53	74
ENSMUSG00000070871.10	220	209	164	145	180	171
ENSMUSG00000045005.9	106	75	93	50	24	32
ENSMUSG00000102140.1	3	3	4	2	0	2
ENSMUSG00000051344.13	114	134	113	170	218	119
ENSMUSG00000097264.1	1	0	0	1	1	1
ENSMUSG00000084416.3	584	593	418	751	748	716
ENSMUSG00000077471.1	0	0	0	0	0	0
ENSMUSG00000025955.13	0	0	0	0	0	0
ENSMUSG00000090042.1	0	0	0	0	0	0
ENSMUSG00000070870.6	0	0	0	0	0	0
ENSMUSG00000067299.11	0	0	0	0	0	0
ENSMUSG00000025952.15	0	0	0	0	0	0
ENSMUSG00000073658.4	0	0	0	0	0	0
ENSMUSG00000100774.1	1	5	1	2	0	1
ENSMUSG00000044429.8	0	0	0	0	0	0
ENSMUSG00000100846.1	0	0	0	0	0	0
ENSMUSG00000044816.10	0	0	0	0	0	0
ENSMUSG00000025950.16	4369	5338	4771	3061	3658	2689
ENSMUSG00000025949.16	585	771	468	544	637	524
ENSMUSG00000025946.13	0	0	0	0	0	0
ENSMUSG00000100503.1	0	0	0	0	0	0
ENSMUSG00000100504.1	0	0	0	0	0	0
ENSMUSG00000099383.1	0	0	0	0	0	0
ENSMUSG00000100340.1	0	0	0	0	0	0
ENSMUSG00000100439.1	0	0	0	0	0	0
ENSMUSG00000099819.1	0	0	0	0	0	0
ENSMUSG00000082565.1	0	0	0	0	0	0
ENSMUSG00000082774.1	0	0	0	0	0	0
ENSMUSG00000025945.11	0	0	0	0	0	0
ENSMUSG00000081623.1	0	0	0	0	0	0
ENSMUSG00000083242.1	0	0	0	0	0	0
ENSMUSG00000083289.1	0	0	0	0	0	0
ENSMUSG00000015222.17	94	112	76	18	26	15
ENSMUSG00000088850.1	0	0	0	0	0	0
ENSMUSG00000073656.4	3	6	2	2	0	1
ENSMUSG00000065694.1	0	1	0	1	0	0
ENSMUSG00000055567.18	0	0	0	0	0	0
ENSMUSG00000103375.1	1	0	2	5	0	2
ENSMUSG00000026005.15	452	409	347	366	348	282
ENSMUSG00000026004.15	147	175	126	120	134	163
ENSMUSG00000102559.1	11	20	6	18	8	19
ENSMUSG00000102374.1	8	11	4	12	12	4
ENSMUSG00000102776.1	3	5	1	8	1	6
ENSMUSG00000082057.1	1	16	4	7	2	3
ENSMUSG00000103706.1	24	21	19	13	18	27
ENSMUSG00000103756.1	1	0	2	2	3	3
ENSMUSG00000103382.1	5	7	4	5	5	3
ENSMUSG00000103553.1	0	7	2	3	4	3
ENSMUSG00000026003.5	881	962	719	866	917	983
ENSMUSG00000082769.3	9	22	6	24	14	18
ENSMUSG00000089420.2	0	0	0	0	0	0
ENSMUSG00000077328.1	0	0	0	0	0	0
ENSMUSG00000061816.15	0	0	1	0	1	0
ENSMUSG00000094191.1	3	3	8	15	6	3
ENSMUSG00000082212.1	0	0	0	0	0	0
ENSMUSG00000026000.16	1290	774	866	2088	1084	1168
ENSMUSG00000025991.8	0	0	0	0	0	0
ENSMUSG00000086204.1	0	0	0	0	0	0
ENSMUSG00000077745.1	0	0	0	0	0	0
ENSMUSG00000082473.1	0	0	0	0	0	0
ENSMUSG00000095282.1	0	0	0	0	0	0
ENSMUSG00000085075.1	0	0	0	0	0	0
ENSMUSG00000104395.1	0	0	0	0	0	0
ENSMUSG00000096031.1	0	0	0	0	0	0
ENSMUSG00000087329.3	0	0	0	0	0	0
ENSMUSG00000062209.15	0	0	0	0	0	0
ENSMUSG00000102449.1	0	0	0	0	0	0
ENSMUSG00000083795.1	0	0	0	0	0	0
ENSMUSG00000080539.1	0	0	0	0	0	0
ENSMUSG00000103307.1	0	0	0	0	0	0
ENSMUSG00000104508.1	0	0	0	0	0	0
ENSMUSG00000103642.1	0	0	0	0	0	0
ENSMUSG00000103809.1	0	0	0	0	0	0
ENSMUSG00000087514.1	0	0	0	0	0	0
ENSMUSG00000084332.1	0	0	0	0	0	0
ENSMUSG00000101387.1	4	0	0	0	0	0
ENSMUSG00000099804.1	0	0	0	0	0	0
ENSMUSG00000100354.1	0	0	0	0	0	0
ENSMUSG00000101156.1	0	1	0	0	0	1
ENSMUSG00000025997.13	186	168	194	505	326	343
ENSMUSG00000100815.1	0	0	0	3	0	0
ENSMUSG00000099954.1	12	15	8	27	13	27
ENSMUSG00000103402.1	0	0	0	0	0	0
ENSMUSG00000053153.14	0	0	0	0	0	0
ENSMUSG00000089345.1	0	0	0	0	0	0
ENSMUSG00000080524.1	0	0	0	0	0	0
ENSMUSG00000101730.1	0	0	0	0	0	0
ENSMUSG00000103052.1	0	0	0	0	0	0
ENSMUSG00000104287.1	0	0	0	0	0	0
ENSMUSG00000075952.1	0	0	0	0	0	0
ENSMUSG00000045648.15	0	0	0	0	0	0
ENSMUSG00000026196.7	190	199	142	55	52	97
ENSMUSG00000089965.1	0	1	0	0	0	0
ENSMUSG00000101551.1	0	0	0	0	0	0
ENSMUSG00000050296.14	0	0	0	0	0	0
ENSMUSG00000101617.1	0	0	0	0	0	0
ENSMUSG00000026192.13	2591	2276	1611	1283	1350	948
ENSMUSG00000026193.15	22348	23212	15394	37935	45321	40980
ENSMUSG00000073652.10	6	14	9	30	24	37
ENSMUSG00000101834.1	0	0	2	0	0	0
ENSMUSG00000100319.1	9	2	11	10	8	8
ENSMUSG00000102689.1	0	0	0	0	0	0
ENSMUSG00000099707.6	7	13	6	9	8	7
ENSMUSG00000101211.1	5	8	11	15	15	15
ENSMUSG00000101848.1	2	0	3	3	1	7
ENSMUSG00000101764.1	0	0	0	0	0	0
ENSMUSG00000059483.5	0	0	0	0	0	0
ENSMUSG00000101496.1	0	0	0	0	0	0
ENSMUSG00000102123.1	2	0	3	5	2	5
ENSMUSG00000039395.8	50	175	51	80	130	108
ENSMUSG00000094655.1	7	0	0	0	0	3
ENSMUSG00000094050.1	1	0	2	0	0	1
ENSMUSG00000093956.1	0	0	2	2	0	2
ENSMUSG00000093843.1	1	0	0	0	0	0
ENSMUSG00000026189.13	221	205	205	503	326	437
ENSMUSG00000026188.11	5	4	12	15	21	22
ENSMUSG00000026187.9	525	410	466	563	505	395
ENSMUSG00000039372.5	7	2	8	7	11	5
ENSMUSG00000085812.1	0	0	0	0	0	0
ENSMUSG00000039354.16	226	183	192	277	208	219
ENSMUSG00000110712.1	0	0	0	0	0	0
ENSMUSG00000039342.5	0	0	0	0	0	0
ENSMUSG00000110487.1	0	0	0	0	0	0
ENSMUSG00000110596.1	0	0	0	0	0	0
ENSMUSG00000046330.10	8441	10495	7650	11680	12523	12276
ENSMUSG00000039323.18	15	1	15	6	4	0
ENSMUSG00000026185.8	0	0	1	0	0	0
ENSMUSG00000101968.6	0	0	0	0	0	0
ENSMUSG00000026182.6	0	0	0	0	0	0
ENSMUSG00000102266.1	0	0	0	0	0	0
ENSMUSG00000101112.1	0	0	0	0	0	0
ENSMUSG00000100697.1	0	0	0	0	0	0
ENSMUSG00000099877.6	0	0	0	0	0	0
ENSMUSG00000098697.1	0	0	0	0	0	0
ENSMUSG00000101812.1	0	0	0	0	0	0
ENSMUSG00000100044.1	0	0	0	0	0	0
ENSMUSG00000100444.1	0	0	0	0	0	0
ENSMUSG00000100429.1	0	0	0	0	0	0
ENSMUSG00000100301.6	0	0	0	0	0	0
ENSMUSG00000101344.1	0	0	0	0	2	0
ENSMUSG00000088666.1	0	0	0	0	0	0
ENSMUSG00000098504.1	0	0	0	0	0	0
ENSMUSG00000055322.15	2962	3313	2716	4677	4652	4226
ENSMUSG00000061815.11	5	1	2	7	6	7
ENSMUSG00000026180.8	0	0	0	0	0	0
ENSMUSG00000048480.5	0	0	1	0	3	0
ENSMUSG00000087820.1	0	0	0	0	0	0
ENSMUSG00000094768.1	0	0	0	0	0	0
ENSMUSG00000006304.14	8380	5694	6116	17205	12704	12337
ENSMUSG00000064272.3	24	3	13	19	3	11
ENSMUSG00000006299.13	12079	8478	10054	11202	10026	8099
ENSMUSG00000101503.1	0	0	0	0	0	0
ENSMUSG00000026179.14	1977	2059	1952	2232	2143	2239
ENSMUSG00000103013.1	7	4	3	3	0	4
ENSMUSG00000006301.17	2275	1776	1578	3197	2986	2415
ENSMUSG00000099931.1	0	0	0	0	0	0
ENSMUSG00000103403.1	4	1	3	1	0	2
ENSMUSG00000073650.8	56	32	53	228	160	161
ENSMUSG00000026177.11	10	30	22	69	98	100
ENSMUSG00000026176.13	1090	986	927	670	708	624
ENSMUSG00000065468.1	0	2	1	0	0	0
ENSMUSG00000026175.12	10	3	1	3	1	3
ENSMUSG00000033364.13	3804	2890	2794	4437	4265	2967
ENSMUSG00000103227.1	54	43	41	42	32	52
ENSMUSG00000026174.9	6517	4386	4745	4942	5686	3726
ENSMUSG00000026173.15	10	17	10	24	10	16
ENSMUSG00000026135.17	242	168	219	202	226	104
ENSMUSG00000093155.1	0	0	0	0	0	0
ENSMUSG00000026172.12	710	502	523	649	533	513
ENSMUSG00000026171.12	862	594	829	1128	984	754
ENSMUSG00000033276.18	31	43	53	85	47	67
ENSMUSG00000033257.14	286	280	203	188	304	201
ENSMUSG00000026170.6	0	0	0	0	0	4
ENSMUSG00000006542.13	2	3	0	0	3	4
ENSMUSG00000098351.1	0	0	0	0	0	0
ENSMUSG00000033227.7	0	0	0	0	0	0
ENSMUSG00000099472.1	0	0	0	0	0	0
ENSMUSG00000026167.14	0	0	0	0	0	0
ENSMUSG00000089964.1	0	0	0	0	0	0
ENSMUSG00000090071.4	0	0	0	0	0	0
ENSMUSG00000055197.4	0	0	0	0	0	0
ENSMUSG00000006546.3	0	0	0	0	0	1
ENSMUSG00000065616.3	0	0	0	0	0	0
ENSMUSG00000047021.14	0	0	0	1	0	0
ENSMUSG00000089653.1	0	0	0	0	0	0
ENSMUSG00000006538.12	5	2	3	9	1	6
ENSMUSG00000103145.1	0	0	0	1	0	0
ENSMUSG00000026162.7	220	143	229	214	212	180
ENSMUSG00000026205.8	9	5	6	10	25	14
ENSMUSG00000033159.14	2024	1617	1981	2995	2415	1969
ENSMUSG00000049339.16	1548	1640	1442	1768	1456	1452
ENSMUSG00000026197.12	1277	1091	1457	2108	1815	1492
ENSMUSG00000026198.15	15	16	13	19	14	15
ENSMUSG00000099519.1	0	0	0	0	0	0
ENSMUSG00000033124.16	191	98	192	299	250	186
ENSMUSG00000026199.17	454	397	446	1143	1086	878
ENSMUSG00000026200.13	83	57	66	113	104	47
ENSMUSG00000099204.2	0	0	0	0	0	0
ENSMUSG00000026201.12	3646	2129	2684	2646	2494	1796
ENSMUSG00000026202.13	837	690	469	419	711	473
ENSMUSG00000096094.2	0	0	0	6	3	2
ENSMUSG00000118482.1	0	0	0	0	0	3
ENSMUSG00000026203.16	703	656	599	1882	1218	1422
ENSMUSG00000026204.15	157	150	171	348	360	370
ENSMUSG00000101840.1	0	0	0	1	2	0
ENSMUSG00000033061.15	0	0	0	1	1	0
ENSMUSG00000100556.1	0	0	0	0	0	0
ENSMUSG00000026209.15	5970	4149	6020	9405	9469	7631
ENSMUSG00000026208.9	121	95	102	355	268	322
ENSMUSG00000085653.7	0	0	0	0	1	0
ENSMUSG00000026207.16	1718	1372	1834	1166	1132	992
ENSMUSG00000086053.1	0	2	1	0	3	1
ENSMUSG00000033021.16	1853	1382	1739	3358	3014	2580
ENSMUSG00000033007.15	0	0	0	2	0	0
ENSMUSG00000102605.1	0	0	0	0	0	1
ENSMUSG00000032997.16	1583	1871	939	1160	1556	1295
ENSMUSG00000026211.17	1576	1419	914	1331	1410	1280
ENSMUSG00000051703.14	25	11	17	28	18	20
ENSMUSG00000032968.4	78	98	82	227	345	331
ENSMUSG00000082745.1	0	0	0	0	0	0
ENSMUSG00000026213.15	205	242	191	281	259	234
ENSMUSG00000082059.1	0	0	0	0	0	0
ENSMUSG00000006576.16	319	341	306	453	381	359
ENSMUSG00000083244.1	0	0	0	0	0	0
ENSMUSG00000082528.1	0	0	0	0	0	0
ENSMUSG00000082012.1	0	0	0	0	0	0
ENSMUSG00000099996.1	0	0	0	0	0	0
ENSMUSG00000101763.1	0	0	0	0	0	0
ENSMUSG00000100827.1	0	0	0	0	0	0
ENSMUSG00000100553.6	0	0	0	0	0	0
ENSMUSG00000098611.1	0	0	0	0	0	0
ENSMUSG00000100534.1	0	0	0	0	0	0
ENSMUSG00000102904.1	0	0	0	0	0	0
ENSMUSG00000089326.1	0	0	0	0	0	0
ENSMUSG00000026235.14	61	49	26	10	21	5
ENSMUSG00000099141.1	0	0	0	0	0	0
ENSMUSG00000101849.1	0	0	0	0	0	0
ENSMUSG00000101506.1	0	0	0	0	0	0
ENSMUSG00000065215.1	0	0	0	0	0	0
ENSMUSG00000102052.1	0	0	0	0	0	0
ENSMUSG00000004872.15	0	0	0	0	0	0
ENSMUSG00000118426.1	0	0	0	0	0	0
ENSMUSG00000032908.9	12	7	3	3	3	3
ENSMUSG00000099561.1	0	0	0	0	0	0
ENSMUSG00000102945.1	0	0	0	0	0	0
ENSMUSG00000026245.16	1368	842	777	913	829	576
ENSMUSG00000101798.1	0	0	0	0	0	2
ENSMUSG00000104018.1	32	24	13	40	29	40
ENSMUSG00000090486.2	0	0	0	0	0	0
ENSMUSG00000012187.13	0	0	0	0	0	0
ENSMUSG00000099364.1	0	0	0	1	4	3
ENSMUSG00000100562.1	0	0	0	0	0	0
ENSMUSG00000032883.15	431	544	428	314	390	298
ENSMUSG00000079470.8	156	110	130	118	74	57
ENSMUSG00000099377.1	6	2	5	0	3	1
ENSMUSG00000099706.1	0	1	0	0	0	1
ENSMUSG00000047330.8	3	22	3	4	11	3
ENSMUSG00000101324.1	0	0	0	0	0	0
ENSMUSG00000072978.3	1	2	3	5	3	4
ENSMUSG00000050711.7	0	0	0	0	0	0
ENSMUSG00000099562.1	0	0	0	0	0	0
ENSMUSG00000077782.1	0	0	0	0	0	0
ENSMUSG00000054702.14	0	0	0	1	0	0
ENSMUSG00000102235.1	0	0	0	0	0	0
ENSMUSG00000073643.11	2220	1613	1823	3491	2763	2054
ENSMUSG00000104497.1	0	0	0	0	0	0
ENSMUSG00000026248.9	1096	816	904	1157	1018	955
ENSMUSG00000026249.10	211	96	106	124	76	65
ENSMUSG00000067106.6	146	92	88	72	68	55
ENSMUSG00000100397.1	6	6	2	21	8	8
ENSMUSG00000099753.1	0	0	0	0	0	0
ENSMUSG00000096297.1	0	0	0	0	0	0
ENSMUSG00000102518.1	0	0	0	0	0	0
ENSMUSG00000099552.1	0	0	0	0	0	0
ENSMUSG00000043230.2	0	0	0	1	0	0
ENSMUSG00000101257.1	0	0	0	0	0	0
ENSMUSG00000103404.1	0	0	0	0	1	0
ENSMUSG00000004364.14	958	991	705	726	973	848
ENSMUSG00000103076.1	23	7	15	27	20	6
ENSMUSG00000103525.1	12	7	12	17	5	16
ENSMUSG00000101722.1	0	0	0	0	0	1
ENSMUSG00000090637.2	0	0	0	0	0	0
ENSMUSG00000101483.1	0	0	0	0	0	0
ENSMUSG00000110100.1	0	0	0	0	0	0
ENSMUSG00000038608.15	0	0	0	0	0	0
ENSMUSG00000103192.1	0	0	0	0	0	0
ENSMUSG00000104488.1	0	0	0	0	0	0
ENSMUSG00000102721.1	0	0	0	0	0	0
ENSMUSG00000099949.1	0	0	0	0	0	0
ENSMUSG00000099918.1	0	0	0	0	0	0
ENSMUSG00000054976.14	0	0	0	0	0	0
ENSMUSG00000104029.1	0	0	0	0	0	0
ENSMUSG00000101986.1	0	0	0	0	0	0
ENSMUSG00000087008.4	13	12	8	14	16	16
ENSMUSG00000100561.1	0	0	0	0	0	0
ENSMUSG00000103571.1	0	0	0	0	0	0
ENSMUSG00000098797.1	0	0	0	0	0	0
ENSMUSG00000055980.2	172	128	136	142	111	56
ENSMUSG00000022591.5	0	0	0	0	0	0
ENSMUSG00000026142.15	278	190	194	317	291	188
ENSMUSG00000104493.1	5	8	10	9	2	7
ENSMUSG00000100786.1	1	1	3	1	0	0
ENSMUSG00000096779.1	0	0	0	0	0	0
ENSMUSG00000067158.9	18	11	5	17	18	20
ENSMUSG00000079465.8	7	8	6	5	2	6
ENSMUSG00000065055.1	0	0	0	0	0	0
ENSMUSG00000097564.2	2	1	2	3	0	0
ENSMUSG00000026150.14	801	866	639	677	738	740
ENSMUSG00000101450.1	0	0	0	0	3	0
ENSMUSG00000026149.2	1	0	4	0	0	1
ENSMUSG00000114299.1	0	0	0	0	0	0
ENSMUSG00000099771.1	0	0	0	0	0	0
ENSMUSG00000102280.1	0	0	0	0	0	0
ENSMUSG00000100170.1	1	0	0	1	0	0
ENSMUSG00000100744.1	1	1	0	0	0	0
ENSMUSG00000093782.1	0	0	0	0	0	0
ENSMUSG00000026159.13	519	606	336	505	505	450
ENSMUSG00000113880.1	5	9	4	2	6	7
ENSMUSG00000113973.1	0	0	0	0	0	0
ENSMUSG00000113846.1	0	0	0	0	0	0
ENSMUSG00000113084.1	0	0	0	0	0	0
ENSMUSG00000113925.1	0	0	0	0	0	0
ENSMUSG00000114011.1	0	0	0	0	0	0
ENSMUSG00000113097.1	0	0	0	0	0	0
ENSMUSG00000101784.1	0	0	0	0	2	0
ENSMUSG00000038496.16	0	0	0	0	2	0
ENSMUSG00000100432.1	0	0	0	0	0	0
ENSMUSG00000100190.1	0	0	0	0	0	0
ENSMUSG00000113267.1	0	0	0	0	0	0
ENSMUSG00000104423.1	0	0	0	0	0	0
ENSMUSG00000101315.1	0	0	0	0	0	0
ENSMUSG00000099691.1	0	0	0	0	0	0
ENSMUSG00000026166.14	798	324	389	535	690	368
ENSMUSG00000101173.1	0	0	0	0	0	0
ENSMUSG00000053161.16	0	4	0	0	0	1
ENSMUSG00000101896.1	0	0	0	0	0	0
ENSMUSG00000084443.1	0	0	0	0	0	0
ENSMUSG00000026163.17	0	0	0	0	0	0
ENSMUSG00000079140.3	0	0	0	0	0	0
ENSMUSG00000104374.1	0	0	0	0	0	0
ENSMUSG00000104219.1	0	0	0	0	0	0
ENSMUSG00000100580.6	0	0	0	0	0	1
ENSMUSG00000094946.1	0	0	0	0	0	0
ENSMUSG00000077736.1	0	0	0	0	0	0
ENSMUSG00000045658.16	124	86	50	77	98	74
ENSMUSG00000102750.1	0	0	0	3	0	0
ENSMUSG00000101934.1	0	0	1	0	0	0
ENSMUSG00000098851.1	2	0	0	1	1	0
ENSMUSG00000036766.12	2	2	6	6	12	2
ENSMUSG00000104396.1	0	0	0	2	3	0
ENSMUSG00000102481.1	0	0	0	0	0	1
ENSMUSG00000093254.1	0	0	0	0	0	0
ENSMUSG00000026219.14	1357	1447	1166	1539	1767	1720
ENSMUSG00000103505.1	25	30	30	32	34	28
ENSMUSG00000104503.1	18	20	18	25	40	23
ENSMUSG00000073633.9	284	243	291	997	755	826
ENSMUSG00000026220.6	0	0	0	1	2	1
ENSMUSG00000096802.1	4	0	4	1	4	0
ENSMUSG00000099693.1	0	0	0	0	0	0
ENSMUSG00000052477.15	1	3	0	1	5	0
ENSMUSG00000064281.7	6	12	13	16	24	22
ENSMUSG00000098842.1	0	0	0	0	0	0
ENSMUSG00000061852.8	1	1	2	3	2	3
ENSMUSG00000089976.1	0	0	0	0	0	0
ENSMUSG00000101279.1	1	0	0	0	1	0
ENSMUSG00000089844.7	2	0	0	6	1	6
ENSMUSG00000073631.2	0	0	0	0	0	0
ENSMUSG00000072109.11	3	9	3	15	6	2
ENSMUSG00000090128.1	0	0	0	0	0	0
ENSMUSG00000091199.9	0	0	0	1	5	0
ENSMUSG00000089716.7	0	0	0	2	0	0
ENSMUSG00000079457.10	0	0	0	0	0	0
ENSMUSG00000090252.1	0	0	0	0	0	0
ENSMUSG00000079455.9	0	0	0	0	0	0
ENSMUSG00000089652.1	0	0	0	0	0	0
ENSMUSG00000089937.1	0	0	0	0	0	0
ENSMUSG00000096292.1	0	0	0	1	0	0
ENSMUSG00000101751.1	0	0	0	0	0	0
ENSMUSG00000089714.1	0	0	0	0	0	0
ENSMUSG00000090186.6	2	0	2	2	0	0
ENSMUSG00000094127.1	0	0	0	0	0	0
ENSMUSG00000070034.13	14	13	9	20	3	4
ENSMUSG00000090103.1	0	0	0	1	0	6
ENSMUSG00000070031.11	89	83	77	173	177	148
ENSMUSG00000073628.5	0	0	0	4	0	1
ENSMUSG00000090246.1	0	0	0	0	0	1
ENSMUSG00000026222.16	129	141	90	188	140	76
ENSMUSG00000064414.1	0	0	0	0	0	0
ENSMUSG00000052760.16	16	43	29	41	27	32
ENSMUSG00000098634.1	0	0	0	0	0	0
ENSMUSG00000094834.1	0	0	0	0	0	0
ENSMUSG00000100217.1	0	0	0	2	0	0
ENSMUSG00000092932.2	0	0	0	0	0	0
ENSMUSG00000036707.16	803	1077	569	547	817	739
ENSMUSG00000026223.15	4993	4145	4051	9083	6509	6033
ENSMUSG00000026224.11	0	0	0	0	0	0
ENSMUSG00000099767.1	0	0	0	0	0	0
ENSMUSG00000049608.8	0	0	2	0	0	0
ENSMUSG00000100108.1	0	0	0	0	0	0
ENSMUSG00000099342.1	85	53	44	87	88	47
ENSMUSG00000026226.16	0	0	0	0	0	0
ENSMUSG00000026227.11	0	0	0	0	0	0
ENSMUSG00000026229.17	6683	4285	4639	4802	5356	3372
ENSMUSG00000077274.1	9	3	1	0	0	1
ENSMUSG00000026228.6	1	21	2	7	24	11
ENSMUSG00000103272.1	14	26	25	30	25	16
ENSMUSG00000094638.1	0	2	0	0	0	0
ENSMUSG00000062590.13	316	284	286	458	424	276
ENSMUSG00000087538.1	0	0	0	0	0	0
ENSMUSG00000079445.3	0	0	0	0	0	0
ENSMUSG00000099644.1	0	0	0	0	0	0
ENSMUSG00000091806.1	0	0	0	1	0	0
ENSMUSG00000101853.1	0	0	0	0	0	0
ENSMUSG00000026234.12	16993	17430	9871	9127	11494	9485
ENSMUSG00000064837.1	0	0	0	0	0	0
ENSMUSG00000104627.1	0	0	0	0	0	0
ENSMUSG00000064696.1	0	0	0	0	0	0
ENSMUSG00000064823.1	1	0	0	0	0	0
ENSMUSG00000073627.7	127	99	85	80	63	37
ENSMUSG00000110510.1	1	0	0	0	0	0
ENSMUSG00000026237.5	0	0	0	0	0	3
ENSMUSG00000036574.5	1	0	0	0	0	0
ENSMUSG00000101328.1	1	2	0	2	6	1
ENSMUSG00000026238.14	24618	25949	23592	19158	21013	18779
ENSMUSG00000026239.14	346	218	144	329	238	160
ENSMUSG00000102927.1	14	35	13	9	15	8
ENSMUSG00000026240.12	1722	1031	1289	1539	1295	915
ENSMUSG00000084468.1	0	0	0	0	0	0
ENSMUSG00000103609.1	1	0	2	2	11	5
ENSMUSG00000026241.5	0	0	0	0	0	0
ENSMUSG00000053333.15	193	172	161	230	262	228
ENSMUSG00000100225.1	0	0	0	0	0	0
ENSMUSG00000100768.1	8	6	2	4	18	4
ENSMUSG00000104121.1	2	1	3	5	6	2
ENSMUSG00000102383.1	72	31	66	105	70	35
ENSMUSG00000104400.1	5	0	3	0	0	2
ENSMUSG00000102293.1	6	0	5	1	7	0
ENSMUSG00000102649.1	16	18	14	27	35	14
ENSMUSG00000084106.4	2396	2407	2038	3163	3027	3227
ENSMUSG00000102571.1	4	14	4	9	8	15
ENSMUSG00000099401.1	2	6	4	7	6	3
ENSMUSG00000102956.1	200	302	229	310	416	323
ENSMUSG00000103984.1	21	44	31	33	39	35
ENSMUSG00000101940.2	0	0	0	0	0	0
ENSMUSG00000101625.1	0	0	0	3	0	0
ENSMUSG00000026246.12	0	0	0	0	0	0
ENSMUSG00000079440.2	0	0	0	0	0	0
ENSMUSG00000100940.1	0	0	0	0	0	0
ENSMUSG00000036500.4	0	0	0	0	0	0
ENSMUSG00000099839.1	0	0	0	0	0	0
ENSMUSG00000026247.13	1	0	1	3	0	0
ENSMUSG00000036480.9	4	0	0	1	1	0
ENSMUSG00000026251.13	1	0	0	0	0	0
ENSMUSG00000026253.14	0	3	1	1	1	1
ENSMUSG00000026254.17	3652	2652	2687	3324	3998	2658
ENSMUSG00000088318.1	1	0	0	1	0	0
ENSMUSG00000026255.15	1	4	0	7	4	1
ENSMUSG00000089821.1	0	0	0	0	0	0
ENSMUSG00000048000.15	2925	2452	2577	3116	3498	2380
ENSMUSG00000095281.1	0	9	4	4	1	1
ENSMUSG00000079436.3	6	4	5	11	1	1
ENSMUSG00000089613.1	3	12	6	8	11	5
ENSMUSG00000026258.5	2	0	0	0	5	2
ENSMUSG00000026259.14	13	37	25	14	18	19
ENSMUSG00000079434.8	8	6	22	8	3	8
ENSMUSG00000091123.1	0	0	0	0	0	0
ENSMUSG00000090994.1	0	3	0	0	0	0
ENSMUSG00000026288.14	0	0	0	2	0	1
ENSMUSG00000026289.15	373	508	271	417	542	483
ENSMUSG00000087968.1	15	20	18	23	33	14
ENSMUSG00000089281.1	4	0	2	0	0	0
ENSMUSG00000056055.13	41	37	24	29	39	35
ENSMUSG00000070738.10	437	447	254	353	487	399
ENSMUSG00000101942.1	1	0	0	4	0	0
ENSMUSG00000103996.1	190	355	144	354	296	264
ENSMUSG00000103591.1	145	198	161	196	173	141
ENSMUSG00000005501.14	1156	1441	1012	1051	1174	885
ENSMUSG00000095942.1	0	0	0	0	0	0
ENSMUSG00000084021.1	0	1	0	0	0	0
ENSMUSG00000083478.1	0	0	0	0	0	0
ENSMUSG00000118514.1	0	0	0	0	0	0
ENSMUSG00000090165.8	0	0	0	1	0	0
ENSMUSG00000092220.1	0	0	0	0	0	0
ENSMUSG00000090175.1	0	0	0	0	0	0
ENSMUSG00000089675.1	0	0	0	0	0	0
ENSMUSG00000090124.7	22	14	37	31	13	13
ENSMUSG00000082837.1	0	0	0	0	0	0
ENSMUSG00000090145.7	14	5	18	8	7	24
ENSMUSG00000084195.1	0	0	0	0	0	0
ENSMUSG00000081261.1	2	0	2	0	0	1
ENSMUSG00000054545.17	14	17	14	22	19	24
ENSMUSG00000081602.1	0	0	0	0	1	0
ENSMUSG00000082513.1	0	0	0	0	0	3
ENSMUSG00000082677.1	0	0	0	1	0	4
ENSMUSG00000089943.1	1	0	3	0	0	0
ENSMUSG00000081488.1	0	1	0	2	2	3
ENSMUSG00000083277.1	0	2	0	1	0	0
ENSMUSG00000090171.1	0	1	1	1	0	0
ENSMUSG00000081984.3	0	0	0	0	0	0
ENSMUSG00000089960.1	0	0	0	0	0	0
ENSMUSG00000079429.9	114	88	57	119	90	91
ENSMUSG00000044783.16	2942	3263	2132	2639	2138	2386
ENSMUSG00000036251.16	3	1	0	9	5	19
ENSMUSG00000085420.1	0	0	0	1	0	0
ENSMUSG00000026295.12	0	0	0	1	0	1
ENSMUSG00000099553.1	0	0	0	0	8	0
ENSMUSG00000100908.1	0	0	0	0	0	0
ENSMUSG00000062310.7	4	7	10	27	56	46
ENSMUSG00000100798.1	5	0	3	17	5	14
ENSMUSG00000104057.1	0	0	0	0	0	0
ENSMUSG00000100367.1	0	0	0	0	0	0
ENSMUSG00000049866.12	603	808	468	1015	1290	1408
ENSMUSG00000101736.1	1	0	1	0	0	0
ENSMUSG00000097398.2	0	0	0	0	2	1
ENSMUSG00000099848.1	1	0	1	0	1	0
ENSMUSG00000101333.1	0	0	0	0	0	0
ENSMUSG00000099378.1	0	0	0	0	0	0
ENSMUSG00000099544.1	1	0	0	0	0	0
ENSMUSG00000036206.12	889	763	554	1017	1207	882
ENSMUSG00000102700.1	0	1	2	2	6	0
ENSMUSG00000102083.1	0	0	0	0	0	0
ENSMUSG00000101288.1	0	0	0	0	0	0
ENSMUSG00000099938.1	0	0	0	0	0	0
ENSMUSG00000055013.16	680	668	578	808	904	739
ENSMUSG00000104114.1	49	61	57	80	27	33
ENSMUSG00000088371.1	7	5	10	12	3	6
ENSMUSG00000101662.1	3	2	1	1	0	0
ENSMUSG00000102009.6	8	7	15	21	4	19
ENSMUSG00000088775.1	0	0	0	0	0	0
ENSMUSG00000103252.1	10	6	7	10	4	3
ENSMUSG00000034486.8	0	0	0	0	0	0
ENSMUSG00000092627.2	0	0	0	0	0	0
ENSMUSG00000067081.13	0	0	0	0	0	0
ENSMUSG00000026301.16	0	0	0	0	0	4
ENSMUSG00000100850.1	0	0	0	0	0	0
ENSMUSG00000044337.5	11	4	5	109	111	150
ENSMUSG00000104087.1	0	0	5	13	21	13
ENSMUSG00000101951.1	0	0	0	1	4	0
ENSMUSG00000101028.1	0	2	0	5	14	26
ENSMUSG00000098368.1	0	0	0	0	0	0
ENSMUSG00000101997.1	0	0	2	0	0	0
ENSMUSG00000103292.1	3	5	3	4	15	11
ENSMUSG00000034432.11	3889	2439	2991	3292	3161	1998
ENSMUSG00000056128.3	2	0	2	1	4	2
ENSMUSG00000048126.16	5786	5765	3554	18228	16390	16286
ENSMUSG00000103061.1	2	3	1	9	6	17
ENSMUSG00000103978.1	0	0	0	2	1	1
ENSMUSG00000026303.6	0	3	7	3	10	24
ENSMUSG00000090550.2	0	0	0	0	0	0
ENSMUSG00000026304.13	1	0	0	5	5	10
ENSMUSG00000100791.1	0	0	1	1	1	3
ENSMUSG00000026305.15	2947	2314	1948	11044	13284	10202
ENSMUSG00000070732.2	1	0	1	3	0	0
ENSMUSG00000100018.1	0	0	0	0	0	0
ENSMUSG00000034353.14	2	7	7	22	2	7
ENSMUSG00000034343.14	1850	1454	1440	1975	2082	1346
ENSMUSG00000083064.1	5	3	4	12	10	13
ENSMUSG00000026307.12	139	116	70	221	102	149
ENSMUSG00000090322.1	0	0	1	3	1	3
ENSMUSG00000049515.12	4	18	5	5	2	12
ENSMUSG00000026308.8	54	59	70	100	135	82
ENSMUSG00000047443.14	7	5	1	6	3	0
ENSMUSG00000026309.14	888	958	710	694	878	631
ENSMUSG00000100253.1	0	0	0	0	0	0
ENSMUSG00000067071.8	728	282	503	1413	608	445
ENSMUSG00000055866.9	75	74	37	86	52	40
ENSMUSG00000101911.1	0	0	0	0	0	0
ENSMUSG00000100151.1	0	0	0	0	0	0
ENSMUSG00000101958.1	1	0	3	0	0	0
ENSMUSG00000034292.13	248	295	216	236	332	201
ENSMUSG00000026311.16	211	172	144	100	176	115
ENSMUSG00000101705.1	0	0	0	0	0	0
ENSMUSG00000100980.1	23	8	8	9	3	18
ENSMUSG00000007805.4	83	114	61	67	91	82
ENSMUSG00000101414.1	56	68	43	55	68	45
ENSMUSG00000102745.1	2	0	0	0	0	0
ENSMUSG00000026313.16	1286	1102	1338	1609	1400	924
ENSMUSG00000103101.1	1	0	5	1	0	1
ENSMUSG00000102565.1	0	1	0	1	0	0
ENSMUSG00000101265.1	0	0	0	0	0	0
ENSMUSG00000101522.1	0	0	0	0	0	0
ENSMUSG00000026260.12	5809	3611	4762	5699	5804	4159
ENSMUSG00000098288.1	0	0	0	0	0	0
ENSMUSG00000067064.4	0	0	0	0	0	0
ENSMUSG00000057464.4	0	0	0	0	0	0
ENSMUSG00000042849.11	0	0	0	0	0	0
ENSMUSG00000058904.3	0	0	0	0	0	0
ENSMUSG00000097001.1	0	0	0	0	0	0
ENSMUSG00000099363.1	0	0	0	0	0	0
ENSMUSG00000046300.4	0	0	0	0	0	0
ENSMUSG00000107778.1	0	0	0	0	0	0
ENSMUSG00000062497.3	0	0	0	0	0	0
ENSMUSG00000108131.1	0	0	0	0	0	0
ENSMUSG00000063583.6	0	0	0	0	0	0
ENSMUSG00000061616.5	0	0	0	0	0	0
ENSMUSG00000073616.10	1268	1497	1487	2110	1560	1890
ENSMUSG00000044055.5	1	2	5	5	5	4
ENSMUSG00000100546.1	1	0	0	8	3	7
ENSMUSG00000099665.1	0	0	0	0	0	1
ENSMUSG00000100781.1	0	0	0	2	2	0
ENSMUSG00000034220.7	2677	2655	2073	4353	4874	5072
ENSMUSG00000101995.1	1	4	0	5	4	0
ENSMUSG00000065470.1	0	0	0	1	2	1
ENSMUSG00000034212.14	0	3	5	14	2	6
ENSMUSG00000047067.7	24	31	10	24	32	40
ENSMUSG00000097251.2	1	1	10	2	7	3
ENSMUSG00000026269.14	996	1219	789	1045	1310	1252
ENSMUSG00000100632.1	19	25	24	60	27	19
ENSMUSG00000026270.11	180	222	145	122	165	188
ENSMUSG00000026271.15	1	6	2	462	565	348
ENSMUSG00000100021.1	0	0	0	0	0	0
ENSMUSG00000045091.4	0	0	0	0	0	0
ENSMUSG00000014602.15	0	0	0	0	0	0
ENSMUSG00000101378.1	1	0	0	0	0	0
ENSMUSG00000026272.6	1	0	0	0	0	0
ENSMUSG00000034159.12	0	0	0	1	0	0
ENSMUSG00000084989.3	2	4	12	13	14	0
ENSMUSG00000047793.13	29	16	18	36	28	22
ENSMUSG00000098997.1	0	0	0	0	0	0
ENSMUSG00000026273.13	352	253	368	447	423	404
ENSMUSG00000101172.1	4	0	5	7	0	2
ENSMUSG00000100351.1	6	4	5	15	6	3
ENSMUSG00000026274.11	263	222	171	212	147	149
ENSMUSG00000026275.13	1016	916	842	963	936	798
ENSMUSG00000106302.1	2	3	1	5	5	0
ENSMUSG00000098689.1	3	4	2	5	3	6
ENSMUSG00000064389.1	2	0	0	0	0	0
ENSMUSG00000034107.10	2	2	3	6	3	2
ENSMUSG00000034088.15	7109	6659	4746	7818	9593	8405
ENSMUSG00000090489.3	4	0	4	3	1	3
ENSMUSG00000026276.20	108	97	90	121	59	79
ENSMUSG00000116048.1	0	0	0	0	0	0
ENSMUSG00000034066.13	103	65	72	118	75	65
ENSMUSG00000103854.1	11	7	6	4	3	6
ENSMUSG00000026277.14	2202	1534	1960	3395	2328	2196
ENSMUSG00000100927.1	0	3	0	0	0	0
ENSMUSG00000026278.14	6180	4332	4034	4301	3601	3600
ENSMUSG00000026279.14	650	334	455	1083	701	707
ENSMUSG00000101952.1	1	0	1	0	0	0
ENSMUSG00000026280.17	2302	1521	1821	2486	2288	1631
ENSMUSG00000026281.15	3239	2678	2563	2119	2030	1695
ENSMUSG00000026283.13	2038	1235	1368	1554	1471	989
ENSMUSG00000088961.1	1	0	2	1	0	2
ENSMUSG00000073609.9	54	39	67	59	61	48
ENSMUSG00000094651.2	0	0	0	0	0	0
ENSMUSG00000101660.1	3	0	0	0	0	0
ENSMUSG00000093805.7	0	0	0	0	0	0
ENSMUSG00000099624.1	0	0	0	2	0	0
ENSMUSG00000073608.4	0	0	0	0	0	0
ENSMUSG00000034000.15	0	0	0	0	0	0
ENSMUSG00000026285.7	0	0	0	0	0	0
ENSMUSG00000100990.1	0	0	0	0	0	0
ENSMUSG00000100347.1	0	1	2	1	2	0
ENSMUSG00000077413.1	0	0	0	0	0	0
ENSMUSG00000100518.1	0	0	0	0	0	0
ENSMUSG00000089310.1	0	0	0	0	0	0
ENSMUSG00000099592.1	0	0	0	0	0	0
ENSMUSG00000051185.9	169	304	124	224	250	223
ENSMUSG00000103973.1	3	10	1	6	5	1
ENSMUSG00000081051.4	19788	20015	18556	30638	28728	32636
ENSMUSG00000040710.10	0	0	0	0	0	0
ENSMUSG00000103197.1	0	0	0	0	0	0
ENSMUSG00000100777.1	0	0	0	0	0	0
ENSMUSG00000102718.1	0	0	0	0	0	0
ENSMUSG00000095955.1	0	0	0	0	0	0
ENSMUSG00000100062.1	0	0	0	0	0	0
ENSMUSG00000080345.3	0	0	0	0	0	0
ENSMUSG00000096585.1	0	0	0	0	0	0
ENSMUSG00000102658.1	0	0	0	0	0	0
ENSMUSG00000100336.1	0	0	0	0	0	0
ENSMUSG00000100589.1	0	0	0	0	0	0
ENSMUSG00000095610.1	0	0	0	0	0	0
ENSMUSG00000100362.1	4	4	1	4	10	2
ENSMUSG00000077255.1	0	0	0	0	0	0
ENSMUSG00000040693.7	0	0	0	0	0	0
ENSMUSG00000097814.5	0	0	0	0	0	0
ENSMUSG00000045463.15	0	0	0	0	0	0
ENSMUSG00000097480.1	0	0	0	0	0	0
ENSMUSG00000100454.1	16	7	8	13	7	7
ENSMUSG00000044757.7	26	12	13	25	14	11
ENSMUSG00000026331.13	0	0	0	0	0	0
ENSMUSG00000100484.1	0	0	0	0	0	0
ENSMUSG00000101348.6	1	0	1	2	3	0
ENSMUSG00000103179.1	0	0	0	0	0	0
ENSMUSG00000044768.16	419	591	406	241	357	290
ENSMUSG00000118489.1	0	0	0	0	0	0
ENSMUSG00000040648.14	518	583	429	383	447	371
ENSMUSG00000026333.14	268	222	305	231	222	175
ENSMUSG00000026335.16	5849	9175	5119	4579	7246	6531
ENSMUSG00000104140.1	14	17	10	10	18	6
ENSMUSG00000089169.1	0	0	0	1	0	0
ENSMUSG00000089782.1	94	89	95	88	112	129
ENSMUSG00000089706.7	160	115	155	169	109	110
ENSMUSG00000096085.1	0	0	0	1	0	0
ENSMUSG00000100182.6	0	0	0	0	0	0
ENSMUSG00000100711.1	0	0	0	0	0	0
ENSMUSG00000097608.1	0	0	0	0	0	0
ENSMUSG00000099634.1	2	0	2	0	0	2
ENSMUSG00000026336.13	0	0	0	0	0	0
ENSMUSG00000089791.1	9	4	8	19	12	7
ENSMUSG00000096193.1	0	0	0	0	0	0
ENSMUSG00000100009.6	46	44	28	24	35	22
ENSMUSG00000099686.1	2	0	1	0	1	0
ENSMUSG00000087804.1	0	0	0	0	0	0
ENSMUSG00000099453.1	0	0	0	0	0	0
ENSMUSG00000067028.11	0	0	0	0	0	0
ENSMUSG00000082431.3	93	83	48	62	62	90
ENSMUSG00000104104.1	0	0	0	0	0	0
ENSMUSG00000100662.1	0	0	0	0	0	0
ENSMUSG00000087883.1	0	0	0	0	0	0
ENSMUSG00000099835.1	0	0	1	7	1	3
ENSMUSG00000100794.1	4	7	11	36	24	21
ENSMUSG00000099427.1	0	0	0	0	0	0
ENSMUSG00000099892.1	0	0	0	0	0	0
ENSMUSG00000100977.1	0	0	0	0	0	0
ENSMUSG00000077039.1	0	0	0	0	0	0
ENSMUSG00000100684.1	0	0	0	0	0	0
ENSMUSG00000100088.1	0	0	0	0	0	0
ENSMUSG00000100222.1	20	27	33	22	25	23
ENSMUSG00000100065.1	0	0	0	0	0	0
ENSMUSG00000100349.1	1	13	1	3	4	4
ENSMUSG00000099375.1	4	9	4	4	5	3
ENSMUSG00000077295.1	0	0	0	0	0	0
ENSMUSG00000099770.1	0	0	0	0	0	0
ENSMUSG00000088510.1	0	0	0	0	0	0
ENSMUSG00000101890.1	0	0	0	0	0	0
ENSMUSG00000099989.1	0	0	0	0	0	0
ENSMUSG00000087908.1	0	0	0	0	0	0
ENSMUSG00000100955.1	0	0	0	0	0	0
ENSMUSG00000088594.1	0	0	0	0	0	0
ENSMUSG00000099469.1	0	0	0	0	0	0
ENSMUSG00000102325.1	0	0	0	0	0	0
ENSMUSG00000101297.1	0	0	0	0	0	0
ENSMUSG00000100059.1	0	0	0	0	0	0
ENSMUSG00000088161.1	0	0	0	0	0	0
ENSMUSG00000099464.1	0	0	0	0	0	0
ENSMUSG00000100935.1	0	0	0	0	0	0
ENSMUSG00000099801.1	0	0	0	0	0	0
ENSMUSG00000050840.8	0	0	0	0	0	0
ENSMUSG00000103991.1	0	0	0	0	0	0
ENSMUSG00000084704.1	0	0	0	0	0	0
ENSMUSG00000103060.1	0	0	0	0	0	0
ENSMUSG00000089866.1	0	0	0	0	0	0
ENSMUSG00000099669.1	0	0	0	0	0	0
ENSMUSG00000099702.1	0	0	0	0	0	0
ENSMUSG00000047496.6	0	0	1	5	22	12
ENSMUSG00000099582.1	0	0	0	0	0	0
ENSMUSG00000097482.2	0	0	0	0	0	0
ENSMUSG00000101214.1	0	0	0	0	2	0
ENSMUSG00000067017.5	841	727	728	953	821	640
ENSMUSG00000056536.14	326	318	223	233	239	198
ENSMUSG00000100672.1	0	0	0	1	0	2
ENSMUSG00000101219.1	0	0	0	0	0	0
ENSMUSG00000076999.1	0	0	0	0	0	0
ENSMUSG00000101656.1	0	0	0	0	0	0
ENSMUSG00000026319.13	1315	2219	1427	1656	2262	1534
ENSMUSG00000104044.1	12	16	11	15	14	6
ENSMUSG00000101330.1	2	1	3	1	2	2
ENSMUSG00000026321.7	8	4	1	0	5	1
ENSMUSG00000102690.1	0	0	0	1	0	0
ENSMUSG00000089206.1	0	1	0	0	0	0
ENSMUSG00000099448.1	0	0	0	0	0	0
ENSMUSG00000099843.1	23	31	28	34	29	23
ENSMUSG00000038866.15	236	399	167	196	247	175
ENSMUSG00000102501.1	1	6	5	0	6	5
ENSMUSG00000097612.1	3	4	0	1	0	0
ENSMUSG00000101583.1	0	0	0	0	0	0
ENSMUSG00000044340.7	305	355	261	285	329	233
ENSMUSG00000103291.1	7	15	13	8	5	11
ENSMUSG00000100247.1	2	0	4	1	1	0
ENSMUSG00000099604.1	0	0	0	0	0	0
ENSMUSG00000057329.7	366	336	265	412	414	251
ENSMUSG00000054006.14	9	6	2	9	4	6
ENSMUSG00000098344.1	0	0	0	0	0	0
ENSMUSG00000103348.1	0	0	0	2	2	1
ENSMUSG00000009905.5	2151	2496	1773	3052	4528	2756
ENSMUSG00000009907.17	1633	1639	1352	2214	2124	1655
ENSMUSG00000067006.12	0	0	0	4	0	0
ENSMUSG00000083613.1	0	0	0	0	0	0
ENSMUSG00000059956.14	0	0	0	0	0	0
ENSMUSG00000048775.10	0	0	0	0	0	0
ENSMUSG00000084228.1	0	0	0	0	0	0
ENSMUSG00000044594.14	0	0	0	0	0	0
ENSMUSG00000058017.6	0	0	0	0	0	0
ENSMUSG00000083884.1	0	0	0	0	0	0
ENSMUSG00000073602.10	0	0	0	0	0	0
ENSMUSG00000080729.1	0	0	0	0	0	0
ENSMUSG00000081114.1	0	0	0	0	0	0
ENSMUSG00000073601.2	0	0	0	0	0	0
ENSMUSG00000084189.1	0	0	0	0	0	0
ENSMUSG00000026327.8	0	0	0	0	0	0
ENSMUSG00000087210.1	0	0	0	0	0	0
ENSMUSG00000067001.11	0	0	0	0	0	0
ENSMUSG00000089278.1	0	0	0	0	0	0
ENSMUSG00000062345.10	1	0	1	14	19	3
ENSMUSG00000092572.7	0	0	0	0	0	0
ENSMUSG00000026315.13	35	36	26	19	13	21
ENSMUSG00000086161.1	0	0	0	0	0	0
ENSMUSG00000096241.1	0	0	0	0	0	0
ENSMUSG00000077237.1	0	0	0	0	0	0
ENSMUSG00000100457.6	0	0	0	0	0	0
ENSMUSG00000101477.1	0	0	0	0	0	0
ENSMUSG00000099484.1	0	0	0	0	0	0
ENSMUSG00000100041.1	0	1	0	0	0	0
ENSMUSG00000104478.1	0	0	0	0	0	0
ENSMUSG00000101231.1	0	0	0	0	0	0
ENSMUSG00000101097.1	0	0	0	0	0	0
ENSMUSG00000100831.1	0	0	0	0	0	0
ENSMUSG00000100884.1	0	0	0	0	0	0
ENSMUSG00000089037.1	0	0	0	0	0	0
ENSMUSG00000084741.1	0	0	0	0	0	0
ENSMUSG00000100025.1	1	0	0	0	0	0
ENSMUSG00000026312.17	0	0	0	0	0	0
ENSMUSG00000100290.1	0	0	0	0	0	0
ENSMUSG00000100758.1	0	0	0	0	0	0
ENSMUSG00000099926.1	0	0	0	0	0	0
ENSMUSG00000047216.8	0	0	0	0	0	0
ENSMUSG00000102788.1	0	0	0	0	0	0
ENSMUSG00000102160.1	0	0	0	0	0	0
ENSMUSG00000101253.1	0	0	0	0	0	0
ENSMUSG00000101846.1	0	0	0	0	0	0
ENSMUSG00000100555.1	0	0	1	2	0	2
ENSMUSG00000102728.1	0	0	0	2	0	1
ENSMUSG00000038702.6	212	247	200	306	290	228
ENSMUSG00000101875.1	0	0	0	0	1	0
ENSMUSG00000099732.2	0	0	0	0	0	0
ENSMUSG00000101220.1	0	0	0	0	0	0
ENSMUSG00000100020.1	0	0	0	0	0	0
ENSMUSG00000101054.1	0	0	0	0	0	0
ENSMUSG00000088691.1	0	0	0	0	0	0
ENSMUSG00000099884.1	0	0	0	0	0	0
ENSMUSG00000100304.1	0	0	0	0	0	0
ENSMUSG00000101453.1	0	0	0	0	0	0
ENSMUSG00000102105.1	0	0	0	0	0	0
ENSMUSG00000099943.1	0	0	0	0	0	0
ENSMUSG00000084546.1	0	0	0	0	0	0
ENSMUSG00000097648.1	0	0	0	0	0	0
ENSMUSG00000101687.1	0	0	0	0	0	0
ENSMUSG00000100515.6	0	0	0	0	0	0
ENSMUSG00000070695.4	0	0	0	0	0	0
ENSMUSG00000092948.1	0	0	0	0	0	0
ENSMUSG00000102033.1	0	0	0	0	0	0
ENSMUSG00000094429.2	0	0	0	0	0	0
ENSMUSG00000101154.1	0	0	0	0	0	0
ENSMUSG00000065865.1	0	0	0	0	0	0
ENSMUSG00000098815.1	0	0	0	0	0	0
ENSMUSG00000101573.1	0	0	0	0	0	0
ENSMUSG00000107979.1	0	0	0	0	0	0
ENSMUSG00000101373.2	0	0	0	0	0	0
ENSMUSG00000099615.1	0	0	0	0	0	0
ENSMUSG00000100265.1	0	0	0	0	0	0
ENSMUSG00000100527.1	0	0	0	0	0	0
ENSMUSG00000099571.1	0	0	0	0	0	0
ENSMUSG00000101303.1	0	0	0	0	0	0
ENSMUSG00000100305.1	0	0	0	0	0	0
ENSMUSG00000099534.1	0	0	0	0	0	0
ENSMUSG00000100886.1	0	0	0	0	0	0
ENSMUSG00000101415.1	0	0	0	0	0	0
ENSMUSG00000100617.1	0	0	0	0	0	0
ENSMUSG00000100703.6	0	0	0	0	0	0
ENSMUSG00000100177.1	0	0	0	0	0	0
ENSMUSG00000101363.1	0	0	0	0	0	0
ENSMUSG00000101590.1	0	0	0	0	0	0
ENSMUSG00000102030.1	2	1	0	0	5	8
ENSMUSG00000099870.1	0	1	1	0	0	0
ENSMUSG00000026374.14	16077	14743	13514	13273	17834	12366
ENSMUSG00000026377.12	1683	1288	973	1044	1289	815
ENSMUSG00000099936.1	0	4	1	0	0	0
ENSMUSG00000064302.13	1476	1382	1279	2096	2032	1674
ENSMUSG00000077257.1	3	0	0	0	0	0
ENSMUSG00000107722.1	1	1	3	7	0	1
ENSMUSG00000080542.1	0	0	0	0	0	0
ENSMUSG00000100770.1	0	1	0	0	0	1
ENSMUSG00000026380.10	4	2	5	2	6	0
ENSMUSG00000089601.1	0	0	0	0	0	0
ENSMUSG00000101624.1	0	0	0	0	0	0
ENSMUSG00000088363.1	0	0	0	0	0	0
ENSMUSG00000100040.1	0	0	0	0	0	0
ENSMUSG00000048402.14	127	172	146	203	192	195
ENSMUSG00000098273.1	17	13	11	8	22	39
ENSMUSG00000097408.1	4	2	9	0	4	0
ENSMUSG00000096939.1	0	0	0	0	0	0
ENSMUSG00000100767.1	0	0	0	1	0	0
ENSMUSG00000099860.1	3	0	4	4	4	2
ENSMUSG00000101179.1	0	0	0	0	0	3
ENSMUSG00000037035.5	184	296	128	220	260	243
ENSMUSG00000004451.14	5567	4271	4834	7212	7816	5969
ENSMUSG00000101437.1	0	0	0	1	0	0
ENSMUSG00000098447.2	0	4	0	2	0	1
ENSMUSG00000098923.1	158	68	65	126	72	81
ENSMUSG00000101731.1	0	0	0	1	0	0
ENSMUSG00000084505.1	0	0	0	0	0	0
ENSMUSG00000026383.14	115	181	118	110	226	180
ENSMUSG00000102687.1	77	90	89	93	122	102
ENSMUSG00000026384.13	92	118	47	84	62	92
ENSMUSG00000091876.1	1	1	0	3	1	2
ENSMUSG00000103146.1	8	6	1	4	5	4
ENSMUSG00000100436.1	0	0	0	0	0	0
ENSMUSG00000090277.1	0	0	0	0	0	0
ENSMUSG00000100042.1	0	0	0	0	0	0
ENSMUSG00000100636.1	1	0	1	0	0	6
ENSMUSG00000101224.1	0	0	0	0	0	0
ENSMUSG00000036975.5	396	282	403	300	319	246
ENSMUSG00000036962.12	0	0	0	0	0	0
ENSMUSG00000092245.1	0	0	0	0	0	0
ENSMUSG00000026387.15	0	1	0	0	0	3
ENSMUSG00000050777.7	65	75	53	288	150	193
ENSMUSG00000026385.16	4828	6862	4978	2950	3523	3425
ENSMUSG00000026388.15	75	86	80	74	71	69
ENSMUSG00000026389.16	2928	2635	2883	1894	1435	1209
ENSMUSG00000036907.9	0	0	0	0	0	0
ENSMUSG00000101275.1	0	0	0	0	0	0
ENSMUSG00000026390.7	0	0	0	0	0	0
ENSMUSG00000058665.8	2	1	0	0	0	0
ENSMUSG00000099957.3	0	0	0	0	0	1
ENSMUSG00000101386.1	4	6	3	3	7	13
ENSMUSG00000101922.1	1	3	1	2	0	0
ENSMUSG00000100761.1	0	0	0	0	0	0
ENSMUSG00000099336.1	1	2	0	0	0	0
ENSMUSG00000100979.1	0	0	0	0	0	0
ENSMUSG00000102360.1	0	0	0	3	1	1
ENSMUSG00000097881.7	0	1	1	9	3	2
ENSMUSG00000101700.1	0	0	0	0	0	0
ENSMUSG00000104332.1	0	0	0	0	0	0
ENSMUSG00000003721.14	2049	1754	1777	4925	3854	3730
ENSMUSG00000104253.1	13	20	22	44	47	47
ENSMUSG00000101791.1	5	6	10	16	7	5
ENSMUSG00000026339.18	722	669	612	634	622	456
ENSMUSG00000085857.1	6	12	3	2	5	0
ENSMUSG00000083582.1	0	0	0	0	0	0
ENSMUSG00000050534.8	3	1	4	1	0	2
ENSMUSG00000081130.1	0	0	0	0	0	0
ENSMUSG00000001674.11	1088	1129	745	828	1025	771
ENSMUSG00000102006.1	0	0	0	0	0	0
ENSMUSG00000102488.1	0	0	0	0	0	0
ENSMUSG00000083584.1	0	0	0	0	0	0
ENSMUSG00000100913.1	0	0	0	0	0	0
ENSMUSG00000080410.2	0	0	0	0	0	0
ENSMUSG00000099960.1	0	0	0	0	0	0
ENSMUSG00000089274.1	0	0	0	0	0	0
ENSMUSG00000103263.1	0	0	0	0	0	0
ENSMUSG00000089190.1	0	0	0	0	0	0
ENSMUSG00000099451.1	0	0	0	0	0	0
ENSMUSG00000104180.1	0	0	0	0	0	0
ENSMUSG00000100762.1	0	0	0	0	0	0
ENSMUSG00000100405.1	0	0	0	0	0	0
ENSMUSG00000100525.1	0	0	0	0	0	0
ENSMUSG00000101495.1	0	0	0	0	0	0
ENSMUSG00000036815.17	0	0	0	0	0	0
ENSMUSG00000102801.1	0	0	0	0	0	0
ENSMUSG00000102681.1	0	0	0	0	0	0
ENSMUSG00000077472.1	0	0	0	0	0	0
ENSMUSG00000104410.1	0	0	0	0	0	0
[truncated: 53,337 more rows]
