# Supplementary material for: Espin enhances confined cell migration by promoting filopodia formation and contributes to cancer metastasis
Source: EMBO Rep. 2025 Apr 4;26(10):2574–96. doi: 10.1038/s44319-025-00437-1 (PMC12117036; doi:10.1038/s44319-025-00437-1)
Supplement: Supplementary file 2 — Source data Fig. 1 [file 44319_2025_437_MOESM2_ESM.zip › Figure 1/Figure 1E/Figure 1E.csv]

Ctrl	Espin OE
0.914848698	3.377902885
1.055594652	2.864180155
0.710767065	3.082336383
1.217452498	3.18085855
0.886699507	3.45531316
1.147079521	3.103448276
1.344123856	3.251231527
0.886699507	3.258268825
0.87966221	3.321604504
0.957072484	2.927515834
