# Supplementary material for: Espin enhances confined cell migration by promoting filopodia formation and contributes to cancer metastasis
Source: EMBO Rep. 2025 Apr 4;26(10):2574–96. doi: 10.1038/s44319-025-00437-1 (PMC12117036; doi:10.1038/s44319-025-00437-1)
Supplement: Supplementary file 2 — Source data Fig. 1 [file 44319_2025_437_MOESM2_ESM.zip › Figure 1/Figure 1G/Figure 1G.xlsx]

## Sheet: Sheet1
Ctrl	shEspin-1	shEspin-2
0.953917	0.271889	0.479263
1.18433	0.207373	0.373272
1.27189	0.24424	0.341014
1.01382	0.211982	0.470046
0.889401	0.225806	0.419355
0.686636	0.225806	0.373272
