# Supplementary material for: Espin enhances confined cell migration by promoting filopodia formation and contributes to cancer metastasis
Source: EMBO Rep. 2025 Apr 4;26(10):2574–96. doi: 10.1038/s44319-025-00437-1 (PMC12117036; doi:10.1038/s44319-025-00437-1)
Supplement: Supplementary file 2 — Source data Fig. 1 [file 44319_2025_437_MOESM2_ESM.zip › Figure 1/Figure 1I/Figure 1I.xlsx]

## Sheet: Sheet1
	group 1			group 2			group 3			group 4			group 5
	Ctrl	Espin OE		Ctrl	Espin OE		Ctrl	Espin OE		Ctrl	Espin OE		Ctrl	Espin OE
percentage	0.219298	0.780702		0.280702	0.719298		0.238095	0.761905		0.190476	0.809524		0.236842	0.763158
