# Supplementary material for: Espin enhances confined cell migration by promoting filopodia formation and contributes to cancer metastasis
Source: EMBO Rep. 2025 Apr 4;26(10):2574–96. doi: 10.1038/s44319-025-00437-1 (PMC12117036; doi:10.1038/s44319-025-00437-1)
Supplement: Supplementary file 3 — Source data Fig. 2 [file 44319_2025_437_MOESM3_ESM.zip]

Archive with 13 entries (6 files):
- Figure 2/
- Figure 2/Figure 2A/
- Figure 2/Figure 2A/README.txt
- Figure 2/Figure 2B/
- Figure 2/Figure 2B/README.txt
- Figure 2/Figure 2D/
- Figure 2/Figure 2D/Figure 2D.jpg
- Figure 2/Figure 2E/
- Figure 2/Figure 2E/Figure 2E.xlsx
- Figure 2/Figure 2G/
- Figure 2/Figure 2G/Figure 2G.jpg
- Figure 2/Figure 2H/
- Figure 2/Figure 2H/Figure 2H.xlsx
