# Supplementary material for: Espin enhances confined cell migration by promoting filopodia formation and contributes to cancer metastasis
Source: EMBO Rep. 2025 Apr 4;26(10):2574–96. doi: 10.1038/s44319-025-00437-1 (PMC12117036; doi:10.1038/s44319-025-00437-1)
Supplement: Supplementary file 3 — Source data Fig. 2 [file 44319_2025_437_MOESM3_ESM.zip › Figure 2/Figure 2A/README.txt]

The expression profiles of espin among tumor samples and normal samples were obtained using GEPIA (Gene Expression Profiling Interactive Analysis). 
Gene name was "ESPN". In "Expression DIY" section, "Boxplot" was chosen.
Log2(FC) and p-value cutoff were 1 and 0.01, respectively. Log2(TPM+1) was used for log-scale. Jitter size was 0.4.
