# Supplementary material for: Espin enhances confined cell migration by promoting filopodia formation and contributes to cancer metastasis
Source: EMBO Rep. 2025 Apr 4;26(10):2574–96. doi: 10.1038/s44319-025-00437-1 (PMC12117036; doi:10.1038/s44319-025-00437-1)
Supplement: Supplementary file 3 — Source data Fig. 2 [file 44319_2025_437_MOESM3_ESM.zip › Figure 2/Figure 2B/README.txt]

The overall survival of patients with tumors was obtained using GEPIA (Gene Expression Profiling Interactive Analysis). 
Gene name was "ESPN". The group cutoff was median. The hazards ratio was not calculated. The 95% confidence interval was added as dotted line.
