# Supplementary material for: Espin enhances confined cell migration by promoting filopodia formation and contributes to cancer metastasis
Source: EMBO Rep. 2025 Apr 4;26(10):2574–96. doi: 10.1038/s44319-025-00437-1 (PMC12117036; doi:10.1038/s44319-025-00437-1)
Supplement: Supplementary file 3 — Source data Fig. 2 [file 44319_2025_437_MOESM3_ESM.zip › Figure 2/Figure 2E/Figure 2E.xlsx]

## Sheet: Sheet1
Ctrl	Espin OE
0.8789	0.2549
0.4905	0.9043
0.4484	0.5732
0.1906	0.8237
1.3182	0.172
0.4295	0.3288
0.8727	0.0288
