# Supplementary material for: Espin enhances confined cell migration by promoting filopodia formation and contributes to cancer metastasis
Source: EMBO Rep. 2025 Apr 4;26(10):2574–96. doi: 10.1038/s44319-025-00437-1 (PMC12117036; doi:10.1038/s44319-025-00437-1)
Supplement: Supplementary file 4 — Source data Fig. 3 [file 44319_2025_437_MOESM4_ESM.zip]

Archive with 17 entries (10 files):
- Figure 3/
- Figure 3/Figure 3A/
- Figure 3/Figure 3A/Figure 3A.tif
- Figure 3/Figure 3A/README.txt
- Figure 3/Figure 3B/
- Figure 3/Figure 3B/Ctrl.tif
- Figure 3/Figure 3B/Espin OE.tif
- Figure 3/Figure 3B/README.txt
- Figure 3/Figure 3C/
- Figure 3/Figure 3C/Figure 3C.xlsx
- Figure 3/Figure 3D/
- Figure 3/Figure 3D/Figure 3D.csv
- Figure 3/Figure 3E/
- Figure 3/Figure 3E/Figure 3E.tif
- Figure 3/Figure 3E/README.txt
- Figure 3/Figure 3G/
- Figure 3/Figure 3G/Figure 3G.xlsx
