# Supplementary material for: Espin enhances confined cell migration by promoting filopodia formation and contributes to cancer metastasis
Source: EMBO Rep. 2025 Apr 4;26(10):2574–96. doi: 10.1038/s44319-025-00437-1 (PMC12117036; doi:10.1038/s44319-025-00437-1)
Supplement: Supplementary file 4 — Source data Fig. 3 [file 44319_2025_437_MOESM4_ESM.zip › Figure 3/Figure 3C/Figure 3C.xlsx]

## Sheet: Sheet1
OE		WT		OE		WT		OE		WT
21	1-0	26	1-4	43	2-1	7	2-0
34	1-1	0	1-5	39	2-4	23	2-2
105	1-2	2	1-5	0	2-5	0	2-3
18	1-3	4	1-6	30	2-7	35	2-6
15	1-9	20	1-7	0	2-8	0	2-9
0	1-10	34	1-8	33	2-10	0	2-11
8	1-11	0	1-10	6	2-15	2	2-14
14	1-11	13	1-14	0	2-19	16	2-14
12	1-12	46	1-15	84	2-20	29	2-14
21	1-13	27	1-16	13	2-21	0	2-16
29	1-13	64	1-17	21	2-22	0	2-17
0	1-18	20	1-22	10	2-28	61	2-17
15	1-19	25	1-26	0	2-29	33	2-18
0	1-20	70	1-29	32	2-30	0	2-23
24	1-21	31	1-33	11	2-32	37	2-24
38	1-23	2	1-34	0	2-33	49	2-25
31	1-24	12	1-39	26	2-33	3	2-26
40	1-25	0	1-41	21	2-34	10	2-27
3	1-27	22	1-41	11	2-34	50	2-31
8	1-27	2	1-46	0	2-35	0	2-37
47	1-28	30	1-51	57	2-36	30	2-40
0	1-30	15	1-53	0	2-38	25	2-42
18	1-30			0	2-39	0	2-44
15	1-31			0	2-40	45	2-45
14	1-32			0	2-41	14	2-47
44	1-35			8	2-42	0	2-48
26	1-36			10	2-43	23	2-48
3	1-37			0	2-44	1	2-53
4	1-38			0	2-46	7	2-54
6	1-40			24	2-49	13	2-55
4	1-42			8	2-50
36	1-42			12	2-50
0	1-43			8	2-51
24	1-44			3	2-52
0	1-45			12	2-53
16	1-45			22	2-55
1	1-46
9	1-47
46	1-47
0	1-48
8	1-49
0	1-50
24	1-50
8	1-52
28	1-52

## Sheet: Sheet2
Ctrl	Espin OE
26	21
2	34
4	105
20	18
34	15
13	8
46	14
27	12
64	21
20	29
25	15
70	24
31	38
2	31
12	40
22	3
2	8
30	47
15	18
7	15
23	14
35	44
2	26
16	3
29	4
61	6
33	4
37	36
49	24
3	16
10	1
50	9
30	46
25	8
45	24
14	8
23	28
1	43
7	39
13	30
	33
	6
	84
	13
	21
	10
	32
	11
	26
	21
	11
	57
	8
	10
	24
	8
	12
	8
	3
	12
	22
