# Supplementary material for: Espin enhances confined cell migration by promoting filopodia formation and contributes to cancer metastasis
Source: EMBO Rep. 2025 Apr 4;26(10):2574–96. doi: 10.1038/s44319-025-00437-1 (PMC12117036; doi:10.1038/s44319-025-00437-1)
Supplement: Supplementary file 4 — Source data Fig. 3 [file 44319_2025_437_MOESM4_ESM.zip › Figure 3/Figure 3D/Figure 3D.csv]

Ctrl	Espin OE
0.964051	0.561859
0.095287	1.921888
0.214353	9.08205
0.62972	1.252479
3.741447	0.115504
0.039689	0.299034
0.777041	0.872328
1.448273	0.066121
5.232971	1.228616
2.904417	0.789387
0.14815	1.311557
2.267654	0.21079
1.113112	0.824684
0.057338	0.504522
0.16671	0.892628
0.812338	0.763784
0.635934	0.96314
0.763784	1.091072
0.04408	0.17019
3.222011	0.224048
0.651843	4.177196
3.608294	1.235659
0.076726	1.152801
1.321251	0.037037
2.100032	2.525176
0.282214	0.062641
0.206399	0.665929
0.764695	0.299034
0.287517	0.019389
0.19049	1.033735
0.303425	0.163147
0.844073	0.328117
0.01856	0.033557
0.066121	0.082941
	0.543299
	5.251448
	0.514216
	0.438318
	2.874505
	0.387195
	0.052035
	0.676534
	0.252219
	0.332509
	1.720792
	0.016737
	0.095287
	0.037037
	0.055598
	0.403932
	0.467484
	0.056426
	0.046732
	3.045606
	0.253131
