# Supplementary material for: Espin enhances confined cell migration by promoting filopodia formation and contributes to cancer metastasis
Source: EMBO Rep. 2025 Apr 4;26(10):2574–96. doi: 10.1038/s44319-025-00437-1 (PMC12117036; doi:10.1038/s44319-025-00437-1)
Supplement: Supplementary file 4 — Source data Fig. 3 [file 44319_2025_437_MOESM4_ESM.zip › Figure 3/Figure 3E/README.txt]

This is a z-stack image. The two channels represent espin and actin.
