# Supplementary material for: Espin enhances confined cell migration by promoting filopodia formation and contributes to cancer metastasis
Source: EMBO Rep. 2025 Apr 4;26(10):2574–96. doi: 10.1038/s44319-025-00437-1 (PMC12117036; doi:10.1038/s44319-025-00437-1)
Supplement: Supplementary file 5 — Source data Fig. 4 [file 44319_2025_437_MOESM5_ESM.zip]

Archive with 51 entries (37 files):
- Figure 4/
- Figure 4/Figure 4A/
- Figure 4/Figure 4A/Figure 4A.tif
- Figure 4/Figure 4A/README.txt
- Figure 4/Figure 4B/
- Figure 4/Figure 4B/Figure 4B.tif
- Figure 4/Figure 4B/README.txt
- Figure 4/Figure 4C/
- Figure 4/Figure 4C/Figure 4C.tif
- Figure 4/Figure 4C/README.txt
- Figure 4/Figure 4D/
- Figure 4/Figure 4D/Figure 4D.tif
- Figure 4/Figure 4D/README.txt
- Figure 4/Figure 4D/kymograph-extending.png
- Figure 4/Figure 4D/kymograph-retracting.png
- Figure 4/Figure 4E/
- Figure 4/Figure 4E/Ctrl.tif
- Figure 4/Figure 4E/Espin OE.tif
- Figure 4/Figure 4E/README.txt
- Figure 4/Figure 4F/
- Figure 4/Figure 4F/Figure 4F.xlsx
- Figure 4/Figure 4G/
- Figure 4/Figure 4G/CK666.tif
- Figure 4/Figure 4G/DMSO.tif
- Figure 4/Figure 4G/README.txt
- Figure 4/Figure 4G/SMIFH2.tif
- Figure 4/Figure 4H/
- Figure 4/Figure 4H/Figure 4H.xlsx
- Figure 4/Figure 4I/
- Figure 4/Figure 4I/Espin OE.tif
- Figure 4/Figure 4I/Fascin OE.tif
- Figure 4/Figure 4I/README.txt
- Figure 4/Figure 4J/
- Figure 4/Figure 4J/Figure 4J.csv
- Figure 4/Figure 4K/
- Figure 4/Figure 4K/Figure 4K.csv
- Figure 4/Figure 4L/
- Figure 4/Figure 4L/+1 μM Espin.tif
- Figure 4/Figure 4L/+1 μM Fascin.tif
- Figure 4/Figure 4L/+100 nM Espin.tif
- Figure 4/Figure 4L/+100 nM Fascin.tif
- Figure 4/Figure 4L/+2 μM Espin.tif
- Figure 4/Figure 4L/+2 μM Fascin.tif
- Figure 4/Figure 4L/+200 nM Espin.tif
- Figure 4/Figure 4L/+200 nM Fascin.tif
- Figure 4/Figure 4L/+500 nM Espin.tif
- Figure 4/Figure 4L/+500 nM Fascin.tif
- Figure 4/Figure 4L/None.tif
- Figure 4/Figure 4L/README.txt
- Figure 4/Figure 4M/
- Figure 4/Figure 4M/Figure 4M.csv
