# Supplementary material for: Espin enhances confined cell migration by promoting filopodia formation and contributes to cancer metastasis
Source: EMBO Rep. 2025 Apr 4;26(10):2574–96. doi: 10.1038/s44319-025-00437-1 (PMC12117036; doi:10.1038/s44319-025-00437-1)
Supplement: Supplementary file 5 — Source data Fig. 4 [file 44319_2025_437_MOESM5_ESM.zip › Figure 4/Figure 4C/README.txt]

The four channels represent myosin-X, the nucleus, espin and actin.
