# Supplementary material for: Espin enhances confined cell migration by promoting filopodia formation and contributes to cancer metastasis
Source: EMBO Rep. 2025 Apr 4;26(10):2574–96. doi: 10.1038/s44319-025-00437-1 (PMC12117036; doi:10.1038/s44319-025-00437-1)
Supplement: Supplementary file 5 — Source data Fig. 4 [file 44319_2025_437_MOESM5_ESM.zip › Figure 4/Figure 4E/README.txt]

There are two tif images in "Figure 4E" folder.
The two channels in "Ctrl" represent the nucleus and F-actin.
The three channels in "Espin OE" represent the nucleus, espin and F-actin.
