# Supplementary material for: Espin enhances confined cell migration by promoting filopodia formation and contributes to cancer metastasis
Source: EMBO Rep. 2025 Apr 4;26(10):2574–96. doi: 10.1038/s44319-025-00437-1 (PMC12117036; doi:10.1038/s44319-025-00437-1)
Supplement: Supplementary file 5 — Source data Fig. 4 [file 44319_2025_437_MOESM5_ESM.zip › Figure 4/Figure 4F/Figure 4F.xlsx]

## Sheet: myoX
231 AcGFP				231 ESPN-EGFP				231 mCherry-ESPN
serial number	figure	filopodia		serial number	figure	filopodia		serial number	figure	filopodia
1	0	49		1	0	65		1	2	66
2	0	33		2	1	37		2	2	69
3	0	47		3	1	65		3	4	54
4	0	42		4	2	116		4	4	75
5	0	30		5	3	108		5	6	77
6	1	23		6	4	67		6	6	78
7	1	32						7	6	68
8	1	28						8	7	87
9	2	37						9	7	71
10	2	20						10	7	71
11	2	29						11	7	71
12	2	39						12	7	88
13	2	33						13	8	58
14	3	29						14	9	107
15	5	52
16	5	19
17	6	27
18	6	70
19	8	59
20	8	71
21	8	49

## Sheet: paxillin
231 AcGFP				231 ESPN-EGFP				231 mCherry-ESPN
serial number	figure	filopodia		serial number	figure	filopodia		serial number	figure	filopodia
1	0	63		1	0	34		1	1	59
2	0	45		2	1	69		2	2	71
3	1	64		3	2	103		3	3	53
4	2	42		4	3	76		4	3	81
5	2	59		5	4	54		5	6	69
6	3	73		6	4	84		6	7	62
7	3	71		7	5	85		7	8	49
8	4	41		8	6	101		8	9	80
9	4	35		9	7	52		9	10	51
10	4	53		10	9	92		10	10	73
11	5	53		11	9	87
12	8	49
13	10	57
14	10	40

## Sheet: VASP
231 AcGFP				231 ESPN-EGFP				231 mCherry-ESPN
serial number	figure	filopodia		serial number	figure	filopodia		serial number	figure	filopodia
1	0	50		1	0	71		1	3	76
2	0	49		2	1	74		2	4	30
3	1	50		3	3	62		3	5	58
4	1	23		4	3	62		4	6	64
5	2	53		5	4	69		5	6	97
6	2	50		6	5	64		6	7	52
7	3	43		7	5	60		7	7	75
8	3	22		8	6	68		8	8	56
9	5	33		9	9	78		9	8	51
10	6	38		10	12	74		10	9	70
11	7	24		11	13	52		11	10	64
12	7	28		12	13	71		12	10	39
13	8	20		13	14	68		13	10	57
				14	14	67

## Sheet: Sheet1
Ctrl	Espin OE
1.1703	1.55244
0.788162	0.883697
1.12253	1.55244
1.00312	2.77051
0.716511	2.57944
0.549325	1.60021
0.764278	0.812046
0.668744	1.64798
0.883697	2.46002
0.477674	1.81516
0.692627	1.28972
0.931464	2.00623
0.788162	2.03011
0.692627	2.41225
1.24195	1.24195
0.45379	2.1973
0.64486	2.07788
1.67186	1.69574
1.40914	1.76739
1.50467	1.48079
1.07477	1.48079
1.52856	1.64798
1.00312	1.52856
1.40914	1.43302
1.74351	1.62409
1.69574	1.86293
0.979232	1.76739
0.835929	1.24195
1.26584	1.69574
1.26584	1.62409
1.1703	1.60021
1.36137
0.955348
1.19418
1.1703
1.19418
0.549325
1.26584
1.19418
1.027
0.525441
0.788162
0.90758
0.573209
0.668744
0.477674
