# Supplementary material for: Espin enhances confined cell migration by promoting filopodia formation and contributes to cancer metastasis
Source: EMBO Rep. 2025 Apr 4;26(10):2574–96. doi: 10.1038/s44319-025-00437-1 (PMC12117036; doi:10.1038/s44319-025-00437-1)
Supplement: Supplementary file 5 — Source data Fig. 4 [file 44319_2025_437_MOESM5_ESM.zip › Figure 4/Figure 4H/Figure 4H.xlsx]

## Sheet: Sheet1
DMSO	CK666	SMIFH2
1.32137	1.68026	0.0522023
1.09951	1.21044	0.0228385
0.760196	0.652529	0.244698
0.835237	1.35073	0.101142
1.11582	1.38662	0.0163132
0.867863	1.31811	0.0358891
