# Supplementary material for: Espin enhances confined cell migration by promoting filopodia formation and contributes to cancer metastasis
Source: EMBO Rep. 2025 Apr 4;26(10):2574–96. doi: 10.1038/s44319-025-00437-1 (PMC12117036; doi:10.1038/s44319-025-00437-1)
Supplement: Supplementary file 5 — Source data Fig. 4 [file 44319_2025_437_MOESM5_ESM.zip › Figure 4/Figure 4J/Figure 4J.csv]

Espin OE	Fascin OE
2.767476	4.59528
2.149601	4.794865
2.977735	4.179843
3.10438	5.762926
3.151967	6.078005
	5.563748
