# Supplementary material for: Espin enhances confined cell migration by promoting filopodia formation and contributes to cancer metastasis
Source: EMBO Rep. 2025 Apr 4;26(10):2574–96. doi: 10.1038/s44319-025-00437-1 (PMC12117036; doi:10.1038/s44319-025-00437-1)
Supplement: Supplementary file 6 — Source data Fig. 5 [file 44319_2025_437_MOESM6_ESM.zip]

Archive with 26 entries (17 files):
- Figure 5/
- Figure 5/Figure 5A/
- Figure 5/Figure 5A/Figure 5A.csv
- Figure 5/Figure 5B/
- Figure 5/Figure 5B/Figure 5B.csv
- Figure 5/Figure 5C/
- Figure 5/Figure 5C/README.txt
- Figure 5/Figure 5C/siCtrl.tif
- Figure 5/Figure 5C/siFascin.tif
- Figure 5/Figure 5C/siMyosin-X.tif
- Figure 5/Figure 5D/
- Figure 5/Figure 5D/Figure 5D.csv
- Figure 5/Figure 5E/
- Figure 5/Figure 5E/Ctrl.tif
- Figure 5/Figure 5E/Espin OE.tif
- Figure 5/Figure 5E/Espin ΔABM.tif
- Figure 5/Figure 5E/README.txt
- Figure 5/Figure 5F/
- Figure 5/Figure 5F/Figure 5F.xlsx
- Figure 5/Figure 5G/
- Figure 5/Figure 5G/Ctrl.tif
- Figure 5/Figure 5G/Espin OE.tif
- Figure 5/Figure 5G/Espin ΔABM.tif
- Figure 5/Figure 5G/README.txt
- Figure 5/Figure 5H/
- Figure 5/Figure 5H/Figure 5H.csv
