# Supplementary material for: Espin enhances confined cell migration by promoting filopodia formation and contributes to cancer metastasis
Source: EMBO Rep. 2025 Apr 4;26(10):2574–96. doi: 10.1038/s44319-025-00437-1 (PMC12117036; doi:10.1038/s44319-025-00437-1)
Supplement: Supplementary file 6 — Source data Fig. 5 [file 44319_2025_437_MOESM6_ESM.zip › Figure 5/Figure 5B/Figure 5B.csv]

Ctrl	Espin OE
45.8395	48.1952
54.1289	52.5155
60.285	54.9103
48.8447	63.9979
55.8068	52.8657
57.8636	49.8687
