# Supplementary material for: Espin enhances confined cell migration by promoting filopodia formation and contributes to cancer metastasis
Source: EMBO Rep. 2025 Apr 4;26(10):2574–96. doi: 10.1038/s44319-025-00437-1 (PMC12117036; doi:10.1038/s44319-025-00437-1)
Supplement: Supplementary file 6 — Source data Fig. 5 [file 44319_2025_437_MOESM6_ESM.zip › Figure 5/Figure 5D/Figure 5D.csv]

siCtrl	siFascin	siMyosin-X
1.400454	0.055513	0.010093
1.100177	0.088317	0.01514
0.671209	0.078224	0.02271
1.120363	0.020187	0.025233
1.228867	0.063084	0.03785
0.552612	0.050467	0.02271
1.00429	0.035327	0.032803
1.021953	0.070654	0.017663
0.936159	0.040373	0.010093
0.963916	0.03785	0.04542
