# Supplementary material for: Espin enhances confined cell migration by promoting filopodia formation and contributes to cancer metastasis
Source: EMBO Rep. 2025 Apr 4;26(10):2574–96. doi: 10.1038/s44319-025-00437-1 (PMC12117036; doi:10.1038/s44319-025-00437-1)
Supplement: Supplementary file 6 — Source data Fig. 5 [file 44319_2025_437_MOESM6_ESM.zip › Figure 5/Figure 5H/Figure 5H.csv]

Ctrl	Espin OE	Espin ��ABM
0.892731	4.577016	0.524302
1.31784	4.32195	0.510132
1.275329	4.506164	0.666005
0.949412	3.825988	0.708516
0.538472	3.868499	1.204478
1.402862	5.809834	0.807709
0.623494	4.704549	0.793538
