# Supplementary material for: Espin enhances confined cell migration by promoting filopodia formation and contributes to cancer metastasis
Source: EMBO Rep. 2025 Apr 4;26(10):2574–96. doi: 10.1038/s44319-025-00437-1 (PMC12117036; doi:10.1038/s44319-025-00437-1)
Supplement: Supplementary file 7 — Source data Fig. 6 [file 44319_2025_437_MOESM7_ESM.zip]

Archive with 23 entries (15 files):
- Figure 6/
- Figure 6/Figure 6A/
- Figure 6/Figure 6A/Ctrl.tif
- Figure 6/Figure 6A/Espin OE.tif
- Figure 6/Figure 6A/README.txt
- Figure 6/Figure 6B/
- Figure 6/Figure 6B/Figure 6B.xlsx
- Figure 6/Figure 6C/
- Figure 6/Figure 6C/Figure 6C.xlsx
- Figure 6/Figure 6D/
- Figure 6/Figure 6D/Figure 6D.tif
- Figure 6/Figure 6D/README.txt
- Figure 6/Figure 6E/
- Figure 6/Figure 6E/Bottom.tif
- Figure 6/Figure 6E/README.txt
- Figure 6/Figure 6E/Side.tif
- Figure 6/Figure 6F/
- Figure 6/Figure 6F/Figure 6F.tif
- Figure 6/Figure 6F/README.txt
- Figure 6/Figure 6G/
- Figure 6/Figure 6G/Bottom.tif
- Figure 6/Figure 6G/README.txt
- Figure 6/Figure 6G/Upper.tif
