# Supplementary material for: Espin enhances confined cell migration by promoting filopodia formation and contributes to cancer metastasis
Source: EMBO Rep. 2025 Apr 4;26(10):2574–96. doi: 10.1038/s44319-025-00437-1 (PMC12117036; doi:10.1038/s44319-025-00437-1)
Supplement: Supplementary file 7 — Source data Fig. 6 [file 44319_2025_437_MOESM7_ESM.zip › Figure 6/Figure 6B/Figure 6B.xlsx]

## Sheet: Sheet1
Ctrl	Espin OE
11.1111	40.625
22.2222	46.875
12.5	51.6129
